# Supplementary material for: A Novel hepatocellular carcinoma specific hypoxic related signature for predicting prognosis and therapeutic responses
Source: Front Immunol. 2022 Aug 17;13:997316. doi: 10.3389/fimmu.2022.997316 (PMC9428591; doi:10.3389/fimmu.2022.997316)
Supplement: Supplementary file 10 [file Table_1.xlsx]

## Sheet: Supplementary Table 1
Supplementary Table 1: Basic information of the datasets used in our study
Data sets	Sample	Tumor samples	Normal samples	Survival data	Stage	Gender	Mutation	CNV	DNA methylation	Data Sources
TCGA-LIHC	HCC/normal	374	50	366	StageI-IV: 343	M:246;F:120	364	379	366	https://portal.gdc.cancer.gov
ICGC-LIRI-JP	HCC/normal	243	202	260	StageI-IV: 285	M:192;F:68				https://dcc.icgc.org/projects/LIRI-JP
Zhongshan cohort	HCC	171	172	159	StageI-IV: 159	M:128;F:31				doi:10.1016/j.cell.2019.08.052
Tongji cohort	HCC	30		30	StageI-IV: 30	M:28;F:2				Tongji Hospital Affiliated to Huazhong University of Science and Technology
IMvigor210	Metastatic urothelial cancer	348		348	StageI-IV: 348	M:272;F:76				http://research-pub.gene.com/IMvigor210CoreBiologies/packageVersions
GSE78220	Metastatic melanoma	28		27	M0-M1c: 28	M:20;F:8				doi: 10.1016/j.cell.2016.02.065
GDSC	Cell lines	990								http://www.cancerrxgene.org/downloads

## Sheet: Supplementary Table 2
Supplementary Table 2: GSVA enrichment analysis based on HALLMARK and KEGG gene sets between hypoxia high and low groups
Pathway	TCGA-log2FC	TCGA-AveExpr	TCGA-P.Value	TCGA-FDR	TCGA-Change	ICGC-log2FC	ICGC-AveExpr	ICGC-P.Value	ICGC-FDR	ICGC-Change
KEGG_RIBOSOME	0.309454	-0.142186	0.00150475	0.00504673	UP	0.541007	-0.0679827	2.08193e-06	2.23264e-05	UP
KEGG_CELL_CYCLE	0.195043	-0.000528134	2.75033e-05	0.0001751	UP	0.203445	0.0880047	6.96678e-05	0.00039866	UP
KEGG_PROTEASOME	0.163178	-0.124425	0.0167551	0.0381878	UP	0.532193	-0.0950844	1.43095e-07	2.64357e-06	UP
HALLMARK_HYPOXIA	0.157558	-0.0889076	9.38278e-06	7.17495e-05	UP	0.299198	-0.110364	1.09364e-09	7.21131e-08	UP
KEGG_SPLICEOSOME	0.184697	-0.0418866	0.000769654	0.00286226	UP	0.282065	-0.0195333	1.69745e-05	0.000124152	UP
HALLMARK_GLYCOLYSIS	0.147675	-0.0875343	4.66081e-06	4.00121e-05	UP	0.320364	-0.0756731	2.8899e-12	2.97266e-09	UP
KEGG_RNA_POLYMERASE	0.149452	-0.104556	0.00467495	0.0130178	UP	0.298309	-0.0573542	2.40664e-05	0.000164906	UP
KEGG_BLADDER_CANCER	0.0913647	-0.0448055	0.00970046	0.0242479	UP	0.147043	0.00359806	0.000448974	0.00189649	UP
HALLMARK_E2F_TARGETS	0.306128	0.0287735	5.48787e-06	4.57657e-05	UP	0.270038	0.135779	0.000106436	0.00056928	UP
KEGG_DNA_REPLICATION	0.281753	0.000944984	3.75022e-05	0.000227705	UP	0.371485	0.1033	1.9045e-06	2.07526e-05	UP
KEGG_PROSTATE_CANCER	-0.11677	-0.0278917	0.0020856	0.00664795	DOWN	-0.0951077	-0.0227838	0.00600337	0.0164167	DOWN
KEGG_ABC_TRANSPORTERS	-0.235018	-0.0396241	3.32277e-08	6.91418e-07	DOWN	-0.246444	-0.079189	5.91692e-06	5.28699e-05	DOWN
KEGG_PURINE_METABOLISM	0.0623725	-0.0770187	0.00731114	0.0190645	UP	0.160064	-0.0383515	4.52903e-07	6.65154e-06	UP
HALLMARK_MYC_TARGETS_V1	0.289364	-0.0797347	2.1667e-06	2.11609e-05	UP	0.531935	-0.0388422	5.32921e-10	4.64563e-08	UP
HALLMARK_G2M_CHECKPOINT	0.277745	0.0326907	4.22339e-06	3.70031e-05	UP	0.188899	0.106282	0.00421534	0.0122101	UP
HALLMARK_MYC_TARGETS_V2	0.258054	-0.088665	0.000104429	0.000535742	UP	0.4012	-0.0551573	1.21431e-06	1.44236e-05	UP
HALLMARK_UV_RESPONSE_DN	-0.186617	-0.0200855	0.0001956	0.000903511	DOWN	-0.146245	-0.0509373	0.00177478	0.00596369	DOWN
HALLMARK_UV_RESPONSE_UP	0.0913481	-0.0963224	0.00311031	0.00925433	UP	0.187812	-0.0892362	1.10874e-06	1.3405e-05	UP
KEGG_LYSINE_DEGRADATION	-0.378822	-0.0363652	1.18126e-12	2.0868e-10	DOWN	-0.234738	-0.135372	0.00153737	0.00529533	DOWN
KEGG_RETINOL_METABOLISM	-0.450567	-0.0854409	1.93663e-12	2.89037e-10	DOWN	-0.178863	-0.206226	0.0166817	0.0383674	DOWN
KEGG_ENDOMETRIAL_CANCER	-0.205785	-0.0179923	7.51691e-07	8.86497e-06	DOWN	-0.108133	-0.0170315	0.00398208	0.0116327	DOWN
HALLMARK_SPERMATOGENESIS	0.128469	-0.021582	2.11836e-06	2.07905e-05	UP	0.0951029	0.0185017	0.00281212	0.00874126	UP
KEGG_NITROGEN_METABOLISM	-0.224795	-0.0799638	5.08867e-07	6.43054e-06	DOWN	-0.112163	-0.129198	0.0104184	0.025916	DOWN
HALLMARK_MTORC1_SIGNALING	0.147286	-0.0890498	0.000249359	0.00110505	UP	0.370813	-0.0740503	2.50126e-08	7.1153e-07	UP
KEGG_HISTIDINE_METABOLISM	-0.357341	-0.119779	1.29449e-11	1.24046e-09	DOWN	-0.155882	-0.197657	0.0178048	0.0405624	DOWN
KEGG_FATTY_ACID_METABOLISM	-0.574593	-0.0954204	1.43268e-13	4.70953e-11	DOWN	-0.234977	-0.273547	0.00390697	0.0114615	DOWN
KEGG_PPAR_SIGNALING_PATHWAY	-0.326069	-0.0840583	1.65315e-09	5.84089e-08	DOWN	-0.159245	-0.153887	0.00600337	0.0164167	DOWN
KEGG_GLYCEROLIPID_METABOLISM	-0.198198	-0.0580688	6.52303e-10	2.72342e-08	DOWN	-0.126906	-0.06795	0.0025482	0.00803748	DOWN
KEGG_CIRCADIAN_RHYTHM_MAMMAL	-0.167949	0.0110729	0.00410782	0.0116892	DOWN	-0.148344	-0.0392235	0.0189936	0.0428118	DOWN
HALLMARK_BILE_ACID_METABOLISM	-0.479744	-0.0723771	8.3857e-14	3.69301e-11	DOWN	-0.199511	-0.180131	0.00454563	0.0130144	DOWN
KEGG_LINOLEIC_ACID_METABOLISM	-0.310422	-0.0616037	3.23743e-10	1.55116e-08	DOWN	-0.303779	-0.124393	1.97965e-07	3.43282e-06	DOWN
KEGG_RENIN_ANGIOTENSIN_SYSTEM	-0.217225	-0.0770107	3.07192e-05	0.000191858	DOWN	-0.138527	-0.114244	0.0180957	0.0411086	DOWN
KEGG_HOMOLOGOUS_RECOMBINATION	0.221016	0.0108315	5.94653e-05	0.000334037	UP	0.242152	0.104476	1.99567e-05	0.000142044	UP
KEGG_VIBRIO_CHOLERAE_INFECTION	0.15612	-0.0797509	9.68576e-06	7.36759e-05	UP	0.280731	0.0250257	1.65015e-08	5.22602e-07	UP
KEGG_INSULIN_SIGNALING_PATHWAY	-0.109312	-0.0477719	7.14235e-05	0.000389418	DOWN	-0.0607594	-0.0592015	0.0102398	0.0255558	DOWN
KEGG_PENTOSE_PHOSPHATE_PATHWAY	0.116034	-0.0988518	0.00509148	0.0139946	UP	0.411133	-0.128075	1.9119e-09	1.05734e-07	UP
KEGG_CARDIAC_MUSCLE_CONTRACTION	0.170932	-0.123453	0.00023846	0.00106383	UP	0.354747	-0.0329944	1.87718e-10	2.56774e-08	UP
HALLMARK_UNFOLDED_PROTEIN_RESPONSE	0.0917495	-0.064267	0.0156412	0.0360958	UP	0.231746	-0.0346181	1.69745e-05	0.000124152	UP
KEGG_INOSITOL_PHOSPHATE_METABOLISM	-0.112987	-0.0112475	0.00344878	0.0100994	DOWN	-0.125908	0.0228119	0.00124865	0.00443268	DOWN
KEGG_PRIMARY_BILE_ACID_BIOSYNTHESIS	-0.602717	-0.0957447	3.03826e-13	7.73534e-11	DOWN	-0.264223	-0.210583	0.00275742	0.00859721	DOWN
KEGG_ADIPOCYTOKINE_SIGNALING_PATHWAY	-0.271558	-0.064326	1.26799e-10	7.51789e-09	DOWN	-0.159686	-0.0986726	0.000410123	0.00175486	DOWN
KEGG_ALPHA_LINOLENIC_ACID_METABOLISM	-0.132409	-0.0465487	0.00185793	0.0060288	DOWN	-0.225538	-0.0517827	2.34336e-05	0.000161473	DOWN
KEGG_FRUCTOSE_AND_MANNOSE_METABOLISM	0.0946526	-0.0940124	0.00687372	0.0181093	UP	0.340432	-0.0953354	2.43847e-11	8.251e-09	UP
KEGG_VASCULAR_SMOOTH_MUSCLE_CONTRACTION	-0.115722	-0.0407963	0.0045107	0.012639	DOWN	-0.143221	-0.00935818	0.00166918	0.00567186	DOWN
KEGG_COMPLEMENT_AND_COAGULATION_CASCADES	-0.359671	-0.123565	4.30637e-08	8.5238e-07	DOWN	-0.221168	-0.248241	0.000297497	0.00134501	DOWN
KEGG_MATURITY_ONSET_DIABETES_OF_THE_YOUNG	-0.193586	-0.0112335	4.39288e-05	0.000258447	DOWN	-0.229409	-0.037505	0.000429138	0.00182409	DOWN
KEGG_PATHOGENIC_ESCHERICHIA_COLI_INFECTION	0.247021	-0.0619061	5.32555e-09	1.51147e-07	UP	0.367842	-0.00215038	2.56411e-10	3.11031e-08	UP
KEGG_GLYCINE_SERINE_AND_THREONINE_METABOLISM	-0.491809	-0.114082	1.1227e-11	1.10437e-09	DOWN	-0.218686	-0.251462	0.00568191	0.0156861	DOWN
KEGG_GLYCOSPHINGOLIPID_BIOSYNTHESIS_GLOBO_SERIES	0.197111	-0.0607565	3.36131e-05	0.000207192	UP	0.231734	0.0698094	0.000459209	0.00193179	UP
KEGG_GLYCOSAMINOGLYCAN_BIOSYNTHESIS_KERATAN_SULFATE	0.124648	-0.0796049	0.00177343	0.0058032	UP	0.136931	-0.0325417	0.0212416	0.0469891	UP

## Sheet: Supplementary Table 3
Supplementary Table 3: GSVA enrichment analysis based on GO gene sets between hypoxia high and low groups
Pathway	TCGA-log2FC	TCGA-AveExpr	TCGA-P.Value	TCGA-FDR	TCGA-Change	ICGC-log2FC	ICGC-AveExpr	ICGC-P.Value	ICGC-FDR	ICGC-Change
GOCC_WNT_SIGNALOSOME	-0.327301	-0.0140281	2.66125e-08	5.77844e-07	DOWN	-0.262732	-0.093685	0.000149774	0.000758483	DOWN
GOBP_RESPONSE_TO_STEROL	-0.30718	-0.0340562	3.88776e-14	2.44647e-11	DOWN	-0.188921	-0.0556742	0.000246891	0.00115375	DOWN
GOBP_PROSTAGLANDIN_SECRETION	0.316677	-0.0556213	5.54907e-09	1.55956e-07	UP	0.322642	-0.0269894	1.9045e-06	2.07526e-05	UP
GOBP_ACYLGLYCEROL_HOMEOSTASIS	-0.429419	-0.0891271	1.53852e-12	2.46628e-10	DOWN	-0.300291	-0.156648	7.32671e-05	0.0004162	DOWN
GOBP_B_CELL_APOPTOTIC_PROCESS	0.0925706	-0.06385	0.0227414	0.0492635	UP	0.117479	-0.0174567	0.0209069	0.0463364	UP
GOBP_GLUCOSE_CATABOLIC_PROCESS	0.382088	-0.093039	7.58569e-16	1.64161e-12	UP	0.463742	-0.0705687	6.92296e-13	1.54341e-09	UP
GOBP_PRO_B_CELL_DIFFERENTIATION	-0.191541	0.000172039	0.000815489	0.00300816	DOWN	-0.288735	0.03134	4.75397e-05	0.000288605	DOWN
GOBP_CELLULAR_RESPONSE_TO_STEROL	-0.380208	-0.0194335	1.70382e-16	5.5308e-13	DOWN	-0.249464	-0.0480018	1.0659e-05	8.57116e-05	DOWN
GOBP_BILE_ACID_SIGNALING_PATHWAY	-0.541806	-0.0671937	2.18328e-16	6.29974e-13	DOWN	-0.324251	-0.172983	3.30459e-05	0.00021449	DOWN
GOBP_CARNITINE_METABOLIC_PROCESS	-0.500801	-0.0716807	8.33409e-13	1.59138e-10	DOWN	-0.24549	-0.220334	0.000480337	0.002002	DOWN
GOMF_MHC_CLASS_I_PROTEIN_BINDING	0.202871	-0.123409	0.00030579	0.00131171	UP	0.221235	-0.0654412	0.0087514	0.0224624	UP
GOBP_FATTY_ACID_CATABOLIC_PROCESS	-0.461594	-0.0923003	9.42845e-12	9.83323e-10	DOWN	-0.192651	-0.22149	0.010064	0.0252075	DOWN
GOBP_MITOTIC_CELL_CYCLE_CHECKPOINT	0.122326	0.0079543	0.00301933	0.00903539	UP	0.100986	0.0959165	0.017518	0.0400011	UP
GOBP_BILE_ACID_BIOSYNTHETIC_PROCESS	-0.436979	-0.0875148	2.45696e-14	1.77236e-11	DOWN	-0.20472	-0.184237	0.00200462	0.0065888	DOWN
GOBP_IMMATURE_B_CELL_DIFFERENTIATION	-0.334525	0.0369089	4.89877e-08	9.47253e-07	DOWN	-0.317862	-0.0120312	1.19029e-05	9.3952e-05	DOWN
GOMF_ARACHIDONATE_COA_LIGASE_ACTIVITY	-0.259795	-0.0857968	2.56042e-07	3.60778e-06	DOWN	-0.252399	-0.0913404	0.00013594	0.000699306	DOWN
GOBP_BILE_ACID_AND_BILE_SALT_TRANSPORT	-0.505148	-0.0256647	4.71036e-15	5.5154e-12	DOWN	-0.333935	-0.104374	1.12646e-05	8.97952e-05	DOWN
GOBP_REGULATION_OF_FATTY_ACID_OXIDATION	-0.377709	-0.0695032	3.65732e-12	4.65574e-10	DOWN	-0.252867	-0.1464	2.89736e-05	0.000191637	DOWN
GOBP_ENDOTHELIAL_CELL_APOPTOTIC_PROCESS	-0.181639	-0.0391788	8.72744e-05	0.000460095	DOWN	-0.178043	-0.0402009	0.00127509	0.00451407	DOWN
GOBP_NON_CANONICAL_WNT_SIGNALING_PATHWAY	0.105373	-0.0738256	0.00065154	0.00248639	UP	0.197273	-0.0347339	1.52735e-07	2.77383e-06	UP
GOBP_NEGATIVE_REGULATION_OF_PHAGOCYTOSIS	0.214992	-0.116534	7.93515e-05	0.000424883	UP	0.239414	-0.0931631	0.000641342	0.00254557	UP
GOBP_ANTIGEN_PROCESSING_AND_PRESENTATION	0.129824	-0.0959062	0.00184359	0.00598902	UP	0.304187	-0.0441927	8.95651e-07	1.13405e-05	UP
GOBP_NEGATIVE_REGULATION_OF_TOR_SIGNALING	-0.217268	-0.01746	2.35044e-09	7.75587e-08	DOWN	-0.168902	-0.00817174	0.00156939	0.00538543	DOWN
GOBP_AMINO_ACID_BETAINE_METABOLIC_PROCESS	-0.562797	-0.0701824	2.05751e-14	1.58183e-11	DOWN	-0.280645	-0.224474	0.000149774	0.000758483	DOWN
GOBP_COMPLEMENT_ACTIVATION_LECTIN_PATHWAY	-0.34416	-0.18472	2.89174e-07	4.00296e-06	DOWN	-0.212896	-0.320865	0.00150595	0.00520383	DOWN
GOBP_ACTIVATION_OF_INNATE_IMMUNE_RESPONSE	0.109492	-0.0990709	0.00154069	0.00514996	UP	0.266458	-0.0814369	3.63284e-07	5.5841e-06	UP
GOMF_ARACHIDONIC_ACID_EPOXYGENASE_ACTIVITY	-0.470633	-0.112879	1.9281e-10	1.0497e-08	DOWN	-0.325656	-0.262645	4.51516e-05	0.000276918	DOWN
GOBP_REGULATION_OF_PROSTAGLANDIN_SECRETION	0.354084	-0.0741708	1.58445e-09	5.6211e-08	UP	0.345566	-0.089159	1.69041e-06	1.88022e-05	UP
GOBP_NEGATIVE_REGULATION_OF_TORC1_SIGNALING	-0.273152	-0.0039378	1.56573e-07	2.4333e-06	DOWN	-0.28086	-0.0592626	5.83438e-05	0.000342941	DOWN
GOBP_REGULATION_OF_AUTOPHAGOSOME_MATURATION	-0.223609	-0.00334812	3.50213e-06	3.16998e-05	DOWN	-0.222176	0.0194447	0.000502369	0.002077	DOWN
GOBP_IMMUNOLOGICAL_MEMORY_FORMATION_PROCESS	-0.138058	-0.0581309	0.0156412	0.0360958	DOWN	-0.217563	-0.0564523	0.00156939	0.00538543	DOWN
GOMF_ARACHIDONIC_ACID_MONOOXYGENASE_ACTIVITY	-0.517026	-0.104985	1.02079e-11	1.04366e-09	DOWN	-0.336821	-0.248452	6.79316e-05	0.000390113	DOWN
GOBP_REGULATION_OF_FATTY_ACID_BETA_OXIDATION	-0.458649	-0.0566858	9.05765e-13	1.69222e-10	DOWN	-0.366129	-0.141216	5.13324e-07	7.35822e-06	DOWN
GOBP_COMPLEMENT_ACTIVATION_ALTERNATIVE_PATHWAY	-0.261624	-0.161904	9.59407e-05	0.000499495	DOWN	-0.238007	-0.265105	0.000230089	0.00108728	DOWN
GOBP_POSITIVE_REGULATION_OF_CELL_CYCLE_PROCESS	0.091978	0.00487941	0.00102533	0.00364801	UP	0.0896956	0.0641367	0.00786967	0.0205479	UP
GOBP_GLYCOLYTIC_PROCESS_THROUGH_FRUCTOSE_6_PHOSPHATE	0.40277	-0.104441	4.54202e-15	5.5154e-12	UP	0.513295	-0.093163	1.5958e-13	6.41482e-10	UP
GOBP_REGULATION_OF_EPITHELIAL_CELL_APOPTOTIC_PROCESS	-0.152785	-0.0444662	4.1816e-05	0.00024821	DOWN	-0.150539	-0.0513165	7.5132e-05	0.000425478	DOWN
GOBP_POSITIVE_REGULATION_OF_FATTY_ACID_BETA_OXIDATION	-0.442204	-0.0499186	3.26478e-12	4.26045e-10	DOWN	-0.413251	-0.107395	4.97528e-07	7.16374e-06	DOWN
GOBP_NEGATIVE_REGULATION_OF_ERYTHROCYTE_DIFFERENTIATION	-0.324147	-0.00803943	2.62661e-08	5.71276e-07	DOWN	-0.240157	-0.0197947	0.000111804	0.000592449	DOWN
GOBP_POSITIVE_REGULATION_OF_CELL_CYCLE_PHASE_TRANSITION	0.138671	-0.0129807	9.89292e-06	7.48352e-05	UP	0.155412	0.0349991	8.51494e-05	0.000472734	UP
GOCC_CYCLIN_DEPENDENT_PROTEIN_KINASE_HOLOENZYME_COMPLEX	0.119713	-0.0220838	0.00121438	0.00420482	UP	0.166474	0.0437794	0.000685027	0.0026899	UP
GOBP_NEGATIVE_REGULATION_OF_APOPTOTIC_SIGNALING_PATHWAY	0.0621548	-0.0789229	0.0112113	0.0273045	UP	0.188187	-0.0747058	3.92244e-10	3.86473e-08	UP
GOBP_HEPATOCYTE_GROWTH_FACTOR_RECEPTOR_SIGNALING_PATHWAY	0.13595	-0.0688963	0.00173252	0.00568725	UP	0.171068	-0.033414	0.000126364	0.000657146	UP
GOBP_INNATE_IMMUNE_RESPONSE_ACTIVATING_SIGNAL_TRANSDUCTION	0.111566	-0.106406	0.00220037	0.00695742	UP	0.29836	-0.0801492	1.57788e-07	2.84151e-06	UP
GOBP_SIGNAL_TRANSDUCTION_INVOLVED_IN_CELL_CYCLE_CHECKPOINT	0.126361	-0.00936607	0.000937552	0.00338768	UP	0.1463	0.064313	0.00112389	0.00405585	UP
GOBP_NEGATIVE_REGULATION_OF_RHO_PROTEIN_SIGNAL_TRANSDUCTION	-0.287165	-0.00948112	2.38361e-09	7.84536e-08	DOWN	-0.307484	-0.0316613	9.07559e-09	3.36294e-07	DOWN
GOBP_NEGATIVE_REGULATION_OF_FATTY_ACID_BIOSYNTHETIC_PROCESS	-0.400696	-0.0579849	2.98712e-13	7.73534e-11	DOWN	-0.257927	-0.12794	0.000349591	0.00153624	DOWN
GOBP_ANTIGEN_PROCESSING_AND_PRESENTATION_OF_PEPTIDE_ANTIGEN	0.145253	-0.0940655	0.000574269	0.00223955	UP	0.343279	-0.0371541	7.64924e-08	1.62838e-06	UP
GOBP_POSITIVE_REGULATION_OF_CELL_CYCLE_G2_M_PHASE_TRANSITION	0.31752	0.00137689	1.54858e-08	3.70305e-07	UP	0.268008	0.0665917	1.52279e-05	0.000114302	UP
GOBP_NEGATIVE_REGULATION_OF_I_KAPPAB_KINASE_NF_KAPPAB_SIGNALING	-0.190157	-0.0310848	1.09159e-06	1.19107e-05	DOWN	-0.117537	-0.0182121	0.00110037	0.00398831	DOWN
GOBP_NEGATIVE_REGULATION_OF_INTRINSIC_APOPTOTIC_SIGNALING_PATHWAY	0.151139	-0.100778	9.27794e-07	1.04212e-05	UP	0.298024	-0.100544	4.06267e-12	3.48252e-09	UP
GOBP_NEGATIVE_REGULATION_OF_VASCULAR_ENDOTHELIAL_CELL_PROLIFERATION	-0.117875	0.0527211	0.0079871	0.0205526	DOWN	-0.171596	0.0134537	0.000989422	0.00364631	DOWN
GOBP_NEGATIVE_REGULATION_OF_CYCLIN_DEPENDENT_PROTEIN_KINASE_ACTIVITY	-0.191102	-0.0156114	7.46862e-08	1.35159e-06	DOWN	-0.155839	0.000414173	0.000780814	0.00299693	DOWN
GOBP_NEGATIVE_REGULATION_OF_SIGNAL_TRANSDUCTION_BY_P53_CLASS_MEDIATOR	0.143194	-0.0734535	3.90195e-05	0.000235158	UP	0.286277	-0.0409922	2.41651e-08	6.95112e-07	UP
GOMF_CYCLIN_DEPENDENT_PROTEIN_SERINE_THREONINE_KINASE_REGULATOR_ACTIVITY	0.0890699	-0.0133322	0.00196117	0.00631411	UP	0.11353	0.0321144	0.00249822	0.00790406	UP
GOBP_NEGATIVE_REGULATION_OF_HEMATOPOIETIC_PROGENITOR_CELL_DIFFERENTIATION	-0.323035	-0.0732152	1.15847e-10	6.98013e-09	DOWN	-0.149904	-0.0725034	0.00801086	0.0208552	DOWN
GOBP_POSITIVE_REGULATION_OF_TUMOR_NECROSIS_FACTOR_MEDIATED_SIGNALING_PATHWAY	0.219858	-0.0611166	2.61498e-05	0.000168049	UP	0.184956	0.00508832	0.0164108	0.0378494	UP
GOBP_NEGATIVE_REGULATION_OF_INTRINSIC_APOPTOTIC_SIGNALING_PATHWAY_BY_P53_CLASS_MEDIATOR	0.193458	-0.0910738	3.91128e-07	5.19019e-06	UP	0.38147	-0.0603551	2.64623e-11	8.72441e-09	UP

## Sheet: Supplementary Table 4
Supplementary Table 4: Differentially expressed genes between different hypoxia states associated with survival
Gene	beta	HR	95% CI for HR	wald.test	p.value	FDR
A1BG-AS1	-0.309484	0.733825	0.60413-0.89137	9.73	0.00181521	0.00902501
ABCA10	-0.198477	0.819979	0.69684-0.96488	5.71	0.0168216	0.029506
ABCA12	0.191624	1.21121	1.02643-1.42926	5.15	0.0232775	0.0346135
ABHD14B	-0.254024	0.775673	0.63213-0.9518	5.92	0.014971	0.0277573
ACACB	-0.194056	0.823612	0.70925-0.95642	6.47	0.0109539	0.0236104
ACAT1	-0.376535	0.686235	0.58248-0.80848	20.27	6.73522e-06	0.000551366
ACSL6	-0.131389	0.876877	0.79858-0.96285	7.58	0.00590032	0.0171346
ACY3	-0.164968	0.847921	0.75953-0.94659	8.63	0.00331163	0.0125552
ADH1B	-0.109611	0.896182	0.84355-0.9521	12.6	0.000386018	0.00421638
ADM	0.153919	1.1664	1.01272-1.34339	4.56	0.0327342	0.0408495
ADRB2	-0.146269	0.863925	0.76718-0.97287	5.83	0.0157874	0.0284852
AGRN	0.241487	1.27314	1.07612-1.50624	7.93	0.00487529	0.0155581
AK3	-0.23978	0.786801	0.64399-0.96128	5.51	0.0189534	0.0313512
AKR7L	-0.145133	0.864907	0.7578-0.98715	4.63	0.0314234	0.0400556
ALAD	-0.295676	0.744028	0.63678-0.86934	13.86	0.000196834	0.00304223
ALDH2	-0.331446	0.717885	0.61839-0.83339	18.96	1.33602e-05	0.000769649
ALDH5A1	-0.271746	0.762048	0.66007-0.87978	13.74	0.000209527	0.00312164
ALDOA	0.250226	1.28432	1.108-1.48869	11.03	0.000896714	0.00629968
AMY2B	-0.201004	0.817909	0.70017-0.95545	6.42	0.0112579	0.0239019
ANG	-0.164248	0.848532	0.77127-0.93353	11.37	0.000745935	0.00578762
ANGPT2	0.213395	1.23787	1.05055-1.4586	6.5	0.0108042	0.0234099
ANKRD24	-0.341971	0.710369	0.59552-0.84737	14.44	0.000144381	0.00258721
AP1M2	0.0729696	1.0757	1.01343-1.14179	5.75	0.016458	0.0291624
AP1S3	0.351569	1.4213	1.13893-1.77367	9.68	0.00186345	0.0091632
APLNR	-0.131664	0.876635	0.78821-0.97498	5.89	0.0152194	0.0279305
APOL6	-0.229695	0.794776	0.66345-0.9521	6.21	0.0126777	0.0254898
AQP10	0.121787	1.12951	1.00342-1.27145	4.07	0.0437414	0.0468317
ARHGEF26	-0.159514	0.852558	0.76178-0.95416	7.71	0.00548766	0.016527
ATP1A1	0.269127	1.30882	1.0808-1.58494	7.59	0.00585879	0.0170658
ATP1A2	-0.15015	0.860579	0.75413-0.98205	4.97	0.0258262	0.0363223
B3GALNT1	0.246455	1.27948	1.07911-1.51706	8.04	0.00456714	0.0150315
BAAT	-0.116298	0.89021	0.81919-0.96739	7.52	0.00611722	0.0174839
BAIAP2L2	0.128223	1.13681	1.0289-1.25603	6.35	0.0117397	0.0244379
BAK1	0.285363	1.33025	1.08664-1.62846	7.65	0.00569078	0.0168558
BPHL	-0.194946	0.822879	0.69051-0.98062	4.75	0.0293532	0.0386522
BZW2	0.409628	1.50626	1.15921-1.9572	9.4	0.00217198	0.00999494
C11orf49	0.213689	1.23824	1.0247-1.49627	4.9	0.0269248	0.0370199
C12orf49	0.198502	1.21957	1.00878-1.47442	4.2	0.0403431	0.0450299
C12orf56	0.16875	1.18382	1.04814-1.33708	7.38	0.00658937	0.018109
C12orf75	0.0950751	1.09974	1.00066-1.20863	3.9	0.0484112	0.0492599
C1R	-0.186281	0.83004	0.72241-0.9537	6.91	0.00856429	0.020727
C1RL	-0.322328	0.724461	0.60002-0.87471	11.24	0.00080211	0.00598083
C1S	-0.22455	0.798876	0.70333-0.9074	11.94	0.000550033	0.0049302
C3	-0.140497	0.868926	0.79195-0.95339	8.81	0.00299301	0.0119306
C3orf52	0.231591	1.2606	1.11248-1.42846	13.19	0.000282103	0.00363834
C5	-0.140695	0.868755	0.7856-0.96071	7.51	0.00613156	0.0175011
C9orf72	-0.198019	0.820354	0.68084-0.98845	4.34	0.0373325	0.0434811
CA9	0.101133	1.10642	1.04187-1.17498	10.87	0.000977065	0.00661239
CAT	-0.242653	0.784544	0.67319-0.91431	9.65	0.00188996	0.00923256
CBLN3	-0.205706	0.814073	0.6849-0.96761	5.44	0.0196264	0.0319216
CBS	-0.164444	0.848366	0.76741-0.93786	10.33	0.00131054	0.00777426
CCDC146	-0.305486	0.736765	0.62283-0.87154	12.7	0.000365106	0.00409176
CCDC159	-0.264798	0.767361	0.60073-0.98021	4.49	0.0340092	0.0416716
CCNJL	0.311302	1.3652	1.1855-1.57214	18.69	1.53869e-05	0.000831195
CDC14B	-0.194766	0.823027	0.71552-0.94669	7.44	0.00638985	0.0177709
CDCA7	0.111309	1.11774	1.00969-1.23736	4.6	0.0318906	0.0404127
CEP55	0.362817	1.43737	1.24208-1.66337	23.71	1.11794e-06	0.000248406
CFB	-0.152654	0.858427	0.76998-0.95703	7.57	0.00593108	0.0172112
CFHR4	-0.150869	0.859961	0.80157-0.92261	17.68	2.6101e-05	0.00112771
CFI	-0.162012	0.850431	0.74683-0.96841	5.97	0.014512	0.0272673
CFP	-0.168994	0.844514	0.73039-0.97647	5.2	0.0225233	0.0340149
CHRNA5	0.319197	1.37602	1.1302-1.67531	10.11	0.00147842	0.00808981
CLMN	-0.221467	0.801342	0.65785-0.97614	4.84	0.0278175	0.0376762
CLU	-0.143263	0.866526	0.76363-0.98329	4.93	0.0263333	0.0366123
CPEB2	-0.191835	0.825443	0.68757-0.99096	4.23	0.0396518	0.0446916
CPEB3	-0.254327	0.775438	0.66862-0.89932	11.31	0.000770089	0.00589541
CPS1	-0.0861437	0.917462	0.87445-0.96259	12.36	0.000437551	0.00447688
CRHBP	-0.176732	0.838004	0.74277-0.94544	8.25	0.00408598	0.0141481
CUX2	-0.0994617	0.905325	0.84116-0.97439	7.03	0.00801034	0.0200956
CYP27A1	-0.174194	0.840134	0.76143-0.92698	12.05	0.000518845	0.00486452
CYP2A6	-0.0488557	0.952318	0.90972-0.99692	4.38	0.0364184	0.0429644
CYP4F2	-0.0792214	0.923835	0.8625-0.98954	5.11	0.0238204	0.0349861
DAAM2	-0.16778	0.84554	0.73966-0.96658	6.04	0.0139741	0.0267049
DAB1	-0.128965	0.879005	0.78759-0.98103	5.3	0.0213475	0.033234
DAO	-0.0995556	0.90524	0.83552-0.98078	5.93	0.0149044	0.0277011
DBH	-0.159018	0.852981	0.75476-0.96398	6.49	0.010843	0.0234499
DCAF8	-0.332442	0.71717	0.52543-0.97888	4.39	0.0362189	0.0428793
DEPDC5	-0.292654	0.74628	0.58434-0.95309	5.5	0.0190312	0.0314298
DHTKD1	-0.161412	0.850941	0.73274-0.98821	4.47	0.0343942	0.0418507
DNASE1L3	-0.23022	0.794359	0.71987-0.87655	21	4.58969e-06	0.000445915
DPYS	-0.0734195	0.929211	0.87057-0.9918	4.87	0.0272785	0.0372642
DUSP10	-0.284777	0.752182	0.63328-0.8934	10.52	0.00117883	0.00730186
ECHS1	-0.314418	0.730214	0.61147-0.87202	12.06	0.00051592	0.00485357
ECI2	-0.300992	0.740084	0.61393-0.89216	9.97	0.00159524	0.00838823
EDNRB	-0.193108	0.824393	0.7101-0.95708	6.43	0.0112116	0.0238427
EGF	0.133501	1.14282	1.03792-1.25833	7.39	0.00657596	0.0180903
EGLN3	0.179156	1.19621	1.09071-1.31191	14.46	0.000142835	0.00258721
EHHADH	-0.149166	0.861426	0.78082-0.95035	8.86	0.00292128	0.011741
EMCN	-0.314533	0.73013	0.62957-0.84675	17.31	3.18111e-05	0.00126869
ENO1	0.403033	1.49636	1.23652-1.8108	17.15	3.44992e-05	0.00129614
ENTPD2	0.145139	1.1562	1.00658-1.32806	4.21	0.0400932	0.0449425
EXOC3L4	-0.118524	0.888231	0.80623-0.97857	5.75	0.0164734	0.0291697
FABP6	0.266807	1.30579	1.15179-1.48037	17.37	3.08325e-05	0.00125204
FAM149A	-0.247363	0.780857	0.68065-0.89581	12.46	0.000415446	0.00436811
FAM160B1	-0.358986	0.698384	0.51552-0.94612	5.37	0.0204755	0.0326103
FAM20A	-0.200739	0.818126	0.72414-0.92431	10.39	0.00126404	0.00762913
FAM24B	0.335578	1.39875	1.14491-1.70886	10.79	0.00102168	0.00672783
FAN1	-0.235877	0.789878	0.63504-0.98247	4.49	0.0341026	0.0417203
FAT4	-0.150671	0.860131	0.76641-0.96532	6.55	0.010478	0.023006
FBLN2	-0.127217	0.880543	0.80591-0.96209	7.93	0.00487479	0.0155581
FBP1	-0.125868	0.881731	0.80992-0.95991	8.43	0.00368328	0.0133304
FHOD3	0.139366	1.14954	1.03658-1.27481	6.97	0.00827075	0.0203444
FKBP1A	0.295446	1.34373	1.04476-1.72824	5.29	0.021392	0.0332527
FLNC	0.099171	1.10426	1.02902-1.18499	7.59	0.00587767	0.0170881
FMO2	-0.177373	0.837468	0.73219-0.95788	6.7	0.00966129	0.0220905
FMO3	-0.113372	0.892819	0.83466-0.95503	10.88	0.000970374	0.00659668
FOLR1	0.104728	1.11041	1.00474-1.22719	4.21	0.0401148	0.0449428
FXYD6	-0.249426	0.779248	0.66166-0.91774	8.93	0.00280309	0.0114374
GBP7	-0.0870876	0.916597	0.85248-0.98554	5.54	0.0185917	0.0310373
GHR	-0.217948	0.804167	0.72581-0.89099	17.36	3.09106e-05	0.00125204
GIMAP1	-0.364299	0.694683	0.56099-0.86024	11.16	0.000837033	0.00610654
GIMAP5	-0.277686	0.757534	0.61158-0.93832	6.47	0.0109903	0.0236274
GIMAP6	-0.312232	0.731812	0.60366-0.88717	10.11	0.00147852	0.00808981
GIMAP7	-0.274292	0.76011	0.63997-0.9028	9.77	0.0017785	0.00891957
GIMAP8	-0.37336	0.688418	0.55985-0.84651	12.53	0.000400439	0.00428755
GNG7	-0.261057	0.770237	0.66646-0.89018	12.5	0.000406994	0.00431622
GNPDA1	0.417782	1.51859	1.21015-1.90564	13.01	0.000310174	0.00378183
GPD2	0.420986	1.52346	1.2047-1.92657	12.35	0.000440018	0.00447908
GPLD1	-0.126514	0.881162	0.81521-0.95244	10.16	0.00143476	0.00806983
GPM6A	-0.173987	0.840308	0.72381-0.97555	5.22	0.0223096	0.0338687
GRHPR	-0.274592	0.759882	0.64413-0.89643	10.61	0.00112762	0.0071297
GTF3C6	0.250235	1.28433	1.0387-1.58804	5.34	0.0208585	0.0328727
HADH	-0.249304	0.779343	0.64626-0.93983	6.81	0.00906524	0.0212928
HAGH	-0.305582	0.736694	0.63289-0.85753	15.55	8.03574e-05	0.00197071
HERC1	-0.313179	0.731119	0.57697-0.92645	6.72	0.00953352	0.0219149
HMGA2	0.0903135	1.09452	1.00139-1.1963	3.96	0.046515	0.0483296
HOXC6	0.141746	1.15228	1.01905-1.30294	5.11	0.0237603	0.0349418
HPR	-0.0799226	0.923188	0.86212-0.98858	5.24	0.0220815	0.0336942
IFIT5	-0.340537	0.711388	0.54646-0.9261	6.4	0.0113923	0.0240363
IGSF3	0.196485	1.21712	1.08946-1.35973	12.08	0.000509599	0.00482526
IL27	-0.188364	0.828313	0.73702-0.93092	9.99	0.00157005	0.00832598
IQGAP2	-0.156117	0.855459	0.74232-0.98584	4.65	0.0310045	0.0397488
ITGB6	0.169042	1.18417	1.04172-1.34611	6.68	0.00974007	0.0221615
JAM2	-0.304212	0.737704	0.63043-0.86323	14.4	0.000147992	0.00259805
KCNF1	0.123288	1.13121	1.02386-1.24982	5.87	0.0153761	0.0280614
KIAA1522	0.246784	1.2799	1.05351-1.55494	6.17	0.0129597	0.0257692
LCAT	-0.240038	0.786598	0.71126-0.86991	21.84	2.96716e-06	0.000366279
LDHA	0.487911	1.62891	1.26163-2.10312	14.01	0.000182075	0.00291357
LEAP2	-0.112369	0.893715	0.81851-0.97583	6.28	0.0122306	0.0249915
LILRB5	-0.224694	0.798761	0.67781-0.94129	7.19	0.00731538	0.0191233
LIMS2	-0.365342	0.693959	0.60407-0.79722	26.64	2.44508e-07	0.000146272
LINC02453	-0.203804	0.815622	0.69432-0.95812	6.15	0.0131115	0.025829
LMO2	-0.368367	0.691863	0.56267-0.85072	12.2	0.000477675	0.00465524
LRRC2	-0.119542	0.887327	0.79173-0.99446	4.23	0.0398323	0.0447971
LRRC3	-0.172704	0.841386	0.75599-0.93643	10	0.00156277	0.0083244
MARCKSL1	0.259018	1.29566	1.12322-1.49456	12.64	0.000378383	0.00418776
MASP1	-0.147934	0.862488	0.78103-0.95244	8.54	0.00347038	0.0128704
MAST3	-0.263084	0.768677	0.60217-0.98123	4.46	0.0346824	0.0420132
MBOAT7	0.43123	1.53915	1.14968-2.06056	8.39	0.00376752	0.0134608
MIA3	-0.302089	0.739272	0.60481-0.90363	8.7	0.00318443	0.0122479
MLYCD	-0.240688	0.786086	0.64542-0.95741	5.72	0.0167268	0.0294176
MMP1	0.273901	1.31508	1.17496-1.47192	22.7	1.8895e-06	0.000315607
MMP12	0.123308	1.13123	1.03829-1.2325	7.95	0.00481771	0.0154568
MTHFD1	-0.166582	0.846553	0.73866-0.9702	5.74	0.0166262	0.0293332
MYH3	-0.218867	0.803428	0.68158-0.94706	6.8	0.00910385	0.0213512
MYO1B	-0.237075	0.788932	0.66529-0.93556	7.43	0.00641315	0.0178008
NAALADL2	-0.250947	0.778063	0.67516-0.89665	12.02	0.000526069	0.00488231
NCAPG	0.302263	1.35292	1.17201-1.56175	17.03	3.67252e-05	0.00130196
NDRG1	0.209951	1.23362	1.08255-1.40577	9.92	0.0016323	0.00846858
NDRG2	-0.357357	0.699523	0.58509-0.83634	15.37	8.82368e-05	0.00204231
NFIX	-0.324471	0.722909	0.59576-0.8772	10.81	0.00101099	0.00669954
NLRP6	-0.194872	0.82294	0.73738-0.91843	12.1	0.000503035	0.00479561
NPTX1	0.161489	1.17526	1.00213-1.3783	3.94	0.0470212	0.0485907
NR3C2	-0.213954	0.807385	0.69244-0.94142	7.46	0.00632602	0.0177217
NTN1	-0.127919	0.879925	0.78525-0.98602	4.85	0.0276377	0.0375439
PAEP	0.0823529	1.08584	1.02077-1.15506	6.82	0.00900432	0.0212395
PAN2	-0.351155	0.703875	0.55505-0.89261	8.39	0.00376314	0.0134608
PCK2	-0.138983	0.870243	0.78006-0.97085	6.2	0.0127762	0.0255535
PDK4	-0.155479	0.856005	0.7762-0.94401	9.7	0.00184692	0.00911751
PFKFB1	-0.0949161	0.909449	0.83173-0.99444	4.34	0.0373067	0.0434628
PFKFB4	0.343026	1.40921	1.22349-1.62311	22.63	1.96082e-06	0.000315607
PGK1	0.276566	1.31859	1.04687-1.66085	5.52	0.0188241	0.0312476
PGRMC1	-0.208174	0.812066	0.6926-0.95213	6.57	0.010343	0.0228512
PLA2G5	-0.200283	0.818499	0.69418-0.96509	5.68	0.0171849	0.0297785
PLGLB1	-0.169908	0.843743	0.73199-0.97256	5.49	0.0190892	0.0314738
PNCK	0.111134	1.11754	1.0388-1.20226	8.89	0.00287311	0.0116497
PON1	-0.14026	0.869132	0.81667-0.92496	19.5	1.00818e-05	0.000647987
PPP1R3B	-0.183154	0.83264	0.72953-0.95032	7.37	0.00661907	0.0181511
RAB6B	0.202709	1.22472	1.02733-1.46003	5.11	0.0237818	0.0349558
RAC1	0.307728	1.36033	1.04192-1.77605	5.12	0.0237097	0.0348959
RAMP3	-0.328697	0.719861	0.63448-0.81674	26.04	3.35236e-07	0.000169715
RASGRP2	-0.310135	0.733348	0.61489-0.87463	11.9	0.000560153	0.00499577
RBP5	-0.124281	0.883132	0.80312-0.97112	6.58	0.0103238	0.0228286
RCAN1	-0.269652	0.763645	0.64107-0.90966	9.12	0.00252315	0.0108232
RDH5	-0.157504	0.854273	0.74838-0.97515	5.44	0.0196675	0.031942
REPS2	-0.31046	0.73311	0.62656-0.85777	15.01	0.000106785	0.00229706
RHBDL2	0.196385	1.217	1.01004-1.46636	4.26	0.038926	0.0442697
RNF125	-0.161734	0.850667	0.74556-0.97059	5.78	0.0162383	0.0289611
RNFT2	0.232388	1.26161	1.09414-1.45471	10.23	0.00138306	0.0079858
RORA	-0.249797	0.778959	0.66442-0.91324	9.48	0.00208057	0.00980115
RORC	-0.172993	0.841144	0.76913-0.9199	14.35	0.000151671	0.00263881
RPF2	0.301178	1.35145	1.04277-1.7515	5.18	0.0228124	0.0342253
RUNDC3B	-0.147972	0.862455	0.76175-0.97648	5.46	0.0195059	0.0317957
S1PR1	-0.258858	0.771932	0.66381-0.89767	11.3	0.000773703	0.00589541
SAR1B	-0.210515	0.810167	0.67972-0.96565	5.52	0.0187633	0.0311866
SARDH	-0.176089	0.838543	0.75131-0.9359	9.87	0.00167788	0.0085848
SCP2	-0.151047	0.859807	0.75372-0.98083	5.05	0.0245731	0.0354762
SEL1L	-0.225297	0.798279	0.64188-0.99279	4.1	0.0428689	0.0464722
SELP	-0.248961	0.77961	0.67192-0.90456	10.77	0.00102937	0.00675328
SERPING1	-0.268141	0.7648	0.65921-0.88731	12.51	0.000404422	0.00429671
SFN	0.111873	1.11837	1.04205-1.20029	9.62	0.00192254	0.00932147
SHMT1	-0.16185	0.850569	0.76022-0.95166	7.98	0.00473322	0.015279
SLC16A2	-0.153761	0.857477	0.76326-0.96333	6.7	0.00962273	0.022056
SLC25A30	-0.265539	0.766793	0.65572-0.89668	11.06	0.000881528	0.00625515
SLC27A2	-0.0854356	0.918112	0.844-0.99873	3.96	0.0466454	0.0483775
SLC2A1	0.295778	1.34417	1.18567-1.52386	21.35	3.83108e-06	0.00041381
SLC35E4	0.343042	1.40923	1.14756-1.73056	10.71	0.0010629	0.00689191
SLC41A2	-0.254608	0.77522	0.67619-0.88875	13.33	0.000260979	0.00351125
SLC46A3	-0.116977	0.889605	0.81378-0.9725	6.62	0.0100667	0.0225551
SLC6A13	-0.104433	0.900835	0.81396-0.99698	4.07	0.0435492	0.0467471
SLCO2A1	-0.168782	0.844693	0.76735-0.92984	11.87	0.000571937	0.00506601
SLCO2B1	-0.159936	0.852199	0.75669-0.95976	6.95	0.00836194	0.0204693
SMARCA2	-0.256571	0.7737	0.6521-0.91797	8.65	0.00327044	0.0124433
SMOX	0.266028	1.30477	1.13704-1.49724	14.36	0.000151052	0.00263392
SNED1	-0.278162	0.757174	0.64427-0.88987	11.4	0.000734901	0.00576511
SNHG3	0.266327	1.30516	1.1157-1.52679	11.08	0.000874383	0.00622718
SNRK	-0.397652	0.671896	0.50503-0.8939	7.45	0.00633281	0.0177217
SNX7	0.19144	1.21099	1.04828-1.39896	6.76	0.00931245	0.0216317
SRL	-0.776553	0.459989	0.33545-0.63077	23.24	1.43192e-06	0.000271612
ST3GAL6	-0.160857	0.851414	0.74843-0.96857	5.98	0.0144676	0.0272237
ST6GALNAC4	0.275844	1.31764	1.12725-1.54019	12	0.00053159	0.00489755
STEAP4	-0.178168	0.836802	0.75372-0.92904	11.15	0.000839392	0.00611231
STX1A	0.311187	1.36504	1.11136-1.67663	8.8	0.0030119	0.0119508
STX1B	-0.182927	0.832829	0.71653-0.96801	5.68	0.0171423	0.0297374
SYNPO2	-0.231618	0.793249	0.68469-0.91902	9.51	0.00203856	0.00967289
SYVN1	-0.343249	0.709462	0.54486-0.92378	6.5	0.0108158	0.0234171
TAT	-0.0905246	0.913452	0.86641-0.96304	11.26	0.00079063	0.00591793
TBC1D30	0.236412	1.2667	1.11126-1.44387	12.53	0.000401159	0.00428755
TCP10L	-0.176461	0.838232	0.75466-0.93106	10.84	0.000991934	0.00667324
TFR2	-0.110778	0.895138	0.8252-0.971	7.12	0.00761015	0.0195974
TIAM1	-0.17278	0.841323	0.72735-0.97315	5.41	0.0199982	0.03218
TM6SF2	-0.120092	0.886838	0.80055-0.98243	5.29	0.0214871	0.0333025
TMEM220	-0.219319	0.803065	0.71231-0.90539	12.85	0.00033804	0.00396769
TMEM54	0.124279	1.13233	1.01442-1.26395	4.91	0.026749	0.0369124
TNFRSF11A	0.179937	1.19714	1.03523-1.38438	5.89	0.0152273	0.0279305
TPRG1	-0.183535	0.832323	0.72333-0.95774	6.57	0.0103819	0.0229047
TRNP1	0.176604	1.19316	1.09318-1.30228	15.64	7.64191e-05	0.00191928
TTC39A	0.121342	1.12901	1.02575-1.24266	6.15	0.0131546	0.025829
TTPA	-0.0917823	0.912304	0.83877-0.99229	4.58	0.0323159	0.0406905
TTR	-0.086938	0.916734	0.8594-0.9779	6.96	0.00833246	0.020425
UPB1	-0.113212	0.892961	0.83571-0.95413	11.22	0.000811156	0.00601349
UQCRH	0.305871	1.35781	1.07222-1.71947	6.44	0.011127	0.0237277
VTN	-0.124942	0.882548	0.81051-0.96099	8.27	0.00403001	0.0140418
XAF1	-0.154874	0.856523	0.75797-0.96789	6.17	0.0130176	0.0258209
ZCCHC24	-0.267551	0.765251	0.61651-0.94988	5.89	0.0152559	0.0279429
ZKSCAN1	-0.335963	0.714649	0.57082-0.89471	8.59	0.00338633	0.0127423
ZMAT1	-0.215727	0.805955	0.70019-0.92769	9.03	0.00265021	0.0111014
ZNF181	-0.529665	0.588802	0.42897-0.80819	10.74	0.00104573	0.0068227
ZNF385B	-0.142626	0.867079	0.789-0.95288	8.78	0.00305174	0.0120352
ZNF441	-0.340849	0.711166	0.55185-0.91647	6.94	0.00843761	0.0205703
ZNF75D	-0.278522	0.756902	0.59353-0.96524	5.04	0.0247599	0.0356522

## Sheet: Supplementary Table 5
Supplementary Table 5: TIDE score of samples in TCGA-LIHC cohort
Patient	TIDE	Dysfunction	Exclusion	IFNG	MSI Expr Sig	Merck18	CD274	CD8	CTL.flag	MDSC	CAF	TAM M2	No benefits	Responder
TCGA-BD-A2L6-11A	2.18	2.18	-2.41	2	0.78	1.79	1.8	2.1	TRUE	-0.27	-0.02	-0.09	FALSE	FALSE
TCGA-DD-AAVQ-01A	1.96	1.96	-1.13	1.46	0.05	1.38	0.42	1.71	TRUE	-0.06	-0.1	0	FALSE	FALSE
TCGA-DD-AACC-01A	1.87	1.87	-1.72	2.26	0.52	2.37	1.7	3.28	TRUE	-0.12	-0.1	-0.05	FALSE	FALSE
TCGA-K7-A5RF-01A	1.86	1.86	-0.98	0.76	0.93	0.95	0.83	0.87	TRUE	-0.16	0.1	-0.09	FALSE	FALSE
TCGA-ED-A627-01A	1.8	1.8	-0.31	1.23	0.59	1.19	1.01	2.03	TRUE	-0.11	0.15	-0.08	FALSE	FALSE
TCGA-ED-A5KG-01A	1.79	1.79	-1.66	2.3	0.05	2.17	2.1	2.73	TRUE	-0.12	-0.09	-0.04	FALSE	FALSE
TCGA-K7-A5RG-01A	1.77	1.77	-1.98	2.43	0.55	2.21	2.5	2.89	TRUE	-0.12	-0.13	-0.06	FALSE	FALSE
TCGA-DD-A4NR-01A	1.74	1.74	-1.51	1.72	0.33	1.72	1.73	2.04	TRUE	-0.09	-0.09	-0.06	FALSE	FALSE
TCGA-FV-A495-01A	1.62	1.62	0.7	0.19	0.58	0.69	-0.41	0.71	TRUE	0.05	0.02	0.04	FALSE	FALSE
TCGA-2Y-A9H3-01A	1.6	1.6	-0.67	0.5	0.36	1.26	0.47	1.3	TRUE	-0.07	-0.06	0.02	FALSE	FALSE
TCGA-FV-A3R2-11A	1.56	1.56	-1.38	0.46	0.93	0.72	0.7	0.97	TRUE	-0.17	0.02	-0.06	FALSE	FALSE
TCGA-ED-A4XI-01A	1.55	1.55	-0.65	0.57	0.58	0.57	-0.11	0.69	TRUE	-0.15	0.1	-0.04	FALSE	FALSE
TCGA-2Y-A9GT-01A	1.54	1.54	-1.65	1.56	0.79	1.33	0.97	2.09	TRUE	-0.14	-0.03	-0.08	FALSE	FALSE
TCGA-CC-A5UC-01A	1.51	-0.9	1.51	-0.28	0.17	-0.22	-1.02	-0.25	FALSE	0.13	0.03	0.06	FALSE	FALSE
TCGA-MI-A75E-01A	1.49	1.49	0.27	0.09	0.48	0.11	0.08	0.45	TRUE	-0.04	0.08	0.01	FALSE	FALSE
TCGA-KR-A7K8-01A	1.4	1.4	-0.68	1.35	0.61	1.32	0.22	2.18	TRUE	-0.06	-0.02	-0.03	FALSE	FALSE
TCGA-CC-A7II-01A	1.37	-0.23	1.37	-1.13	0.01	-0.71	3.49	-0.65	FALSE	0.16	-0.01	0.06	TRUE	FALSE
TCGA-BC-A10T-01A	1.36	-0.65	1.36	-0.18	0.66	-0.13	0.19	0.01	FALSE	0.06	0.11	0.03	FALSE	FALSE
TCGA-FV-A2QR-11A	1.35	1.35	-0.73	0.92	0.79	0.98	2.04	1.61	TRUE	-0.16	0.14	-0.09	FALSE	FALSE
TCGA-G3-AAV6-01A	1.35	-0.66	1.35	-1.26	0.05	-0.93	-1.74	1.41	FALSE	0.14	-0.02	0.09	TRUE	FALSE
TCGA-DD-A1EC-01A	1.33	1.33	-1.6	2.05	0.86	1.93	3.13	2.19	TRUE	-0.1	-0.05	-0.09	FALSE	FALSE
TCGA-BC-A110-01A	1.32	1.32	0.01	0.58	0.74	0.77	2.46	0.6	TRUE	-0.08	0.14	-0.07	FALSE	FALSE
TCGA-DD-A3A6-01A	1.31	1.31	0.59	-0.61	0.06	0.62	0.38	0.44	TRUE	-0.03	0.12	0.01	FALSE	FALSE
TCGA-5C-AAPD-01A	1.31	1.31	-0.39	1.66	0.06	1.34	1.38	1.33	TRUE	0	-0.04	-0.03	FALSE	FALSE
TCGA-DD-A1EE-11A	1.31	1.31	-1.34	0.52	0.87	0.78	0.75	0.69	TRUE	-0.2	0.04	-0.06	FALSE	FALSE
TCGA-DD-AAD1-01A	1.3	1.3	-0.15	0.37	0.08	0.6	0.3	1.11	TRUE	-0.07	0.08	-0.02	FALSE	FALSE
TCGA-FV-A23B-11A	1.29	1.29	-1	0.95	0.93	0.95	0.85	1.41	TRUE	-0.18	0.07	-0.05	FALSE	FALSE
TCGA-DD-A73F-01A	1.27	1.27	-1.2	1.97	0.86	1.61	0.85	2.18	TRUE	-0.07	-0.09	-0.03	FALSE	FALSE
TCGA-UB-A7ME-01A	1.23	1.23	-0.43	1.04	0.04	0.88	-0.28	1.25	TRUE	-0.03	-0.05	0.02	FALSE	FALSE
TCGA-2V-A95S-01A	1.21	1.21	-1.71	2.81	0.69	2.14	2.37	2.47	TRUE	-0.03	-0.14	-0.1	FALSE	FALSE
TCGA-DD-A3A8-11A	1.21	1.21	-0.09	-0.56	0.98	0.35	0.47	0.24	TRUE	-0.08	0.07	0	FALSE	FALSE
TCGA-DD-AAE0-01A	1.19	0.09	1.19	0.25	0	-0.19	-1.33	-0.2	FALSE	0.14	0.01	0.04	FALSE	FALSE
TCGA-DD-AACA-02B	1.18	-0.96	1.18	-1.27	0.6	-1.28	-1.38	-1.24	FALSE	0.16	-0.04	0.06	TRUE	FALSE
TCGA-DD-A4NN-01A	1.18	-0.4	1.18	-1.1	0	-1.05	-1.88	-1.18	FALSE	0.11	0.01	0.06	TRUE	FALSE
TCGA-DD-A3A4-11A	1.17	1.17	-0.41	-0.32	0.9	0.45	0.85	0.87	TRUE	-0.13	0.06	-0.01	FALSE	FALSE
TCGA-CC-A3MA-01A	1.16	-0.15	1.16	-0.09	0.01	-0.4	-1.39	-0.34	FALSE	0.1	0.06	0.03	FALSE	FALSE
TCGA-ES-A2HT-11A	1.14	1.14	-1.24	1.63	0.95	1.2	1.91	1.05	TRUE	-0.13	0.03	-0.1	FALSE	FALSE
TCGA-CC-A5UD-01A	1.14	-0.4	1.14	0.04	0.03	-0.37	-1.06	-0.61	FALSE	0.12	0.01	0.04	FALSE	FALSE
TCGA-DD-A114-11A	1.14	1.14	-1.89	1.68	0.96	1.41	1.67	1.53	TRUE	-0.18	-0.01	-0.1	FALSE	FALSE
TCGA-DD-A3A1-11A	1.14	1.14	-0.33	-0.14	0.96	0.71	0.15	1.03	TRUE	-0.09	0.03	0	FALSE	FALSE
TCGA-DD-A39Y-01A	1.12	-0.89	1.12	-1.23	0.89	-0.75	-1.23	-0.77	FALSE	0.14	-0.03	0.06	TRUE	FALSE
TCGA-5C-A9VG-01A	1.11	-0.84	1.11	-1.28	0.23	-0.95	-0.85	-0.94	FALSE	0.09	0.03	0.05	TRUE	FALSE
TCGA-DD-AACP-01A	1.1	-0.17	1.1	-0.33	0.02	-0.47	-1.24	1.05	FALSE	0.16	-0.06	0.07	FALSE	FALSE
TCGA-CC-A3M9-01A	1.1	1.1	0.36	2.12	0.08	2.51	3.07	3.12	TRUE	0.04	0.06	-0.04	FALSE	FALSE
TCGA-BC-A10S-01A	1.09	1.09	0	-0.33	0.58	0.25	-0.22	0.12	TRUE	-0.08	0.08	0	FALSE	FALSE
TCGA-DD-A114-01A	1.08	1.08	-0.46	1.89	0.07	1.42	2.14	1.74	TRUE	-0.04	0.02	-0.05	FALSE	FALSE
TCGA-CC-A9FV-01A	1.07	1.07	0.11	-0.05	0.64	0.98	1.05	1.05	TRUE	-0.11	0.12	0.01	FALSE	FALSE
TCGA-UB-A7MF-01A	1.05	1.05	-1.28	2.95	0.86	2.25	2.47	1.96	TRUE	-0.02	-0.11	-0.08	FALSE	FALSE
TCGA-MR-A8JO-01A	1.02	1.02	0.16	0.19	0.16	0.65	0.34	0.61	TRUE	-0.03	0.09	-0.02	FALSE	FALSE
TCGA-DD-A3A3-11A	1.02	1.02	-0.71	0.18	0.95	0.73	1.42	0.42	TRUE	-0.15	0.09	-0.06	FALSE	FALSE
TCGA-DD-A11D-11A	1.02	1.02	-1.58	1.23	0.96	1.13	1.82	1.51	TRUE	-0.18	0.03	-0.1	FALSE	FALSE
TCGA-XR-A8TD-01A	1.01	1.01	-0.73	2.05	0.6	1.46	0.8	2.07	TRUE	-0.07	0.02	-0.07	FALSE	FALSE
TCGA-DD-AADM-01A	1	-0.43	1	-0.28	0.87	-0.2	-0.18	-0.48	FALSE	0.09	0.01	0.04	FALSE	FALSE
TCGA-BD-A3EP-11A	0.99	0.99	-1.02	0	0.91	0.62	1.52	0.45	TRUE	-0.16	0.06	-0.06	FALSE	FALSE
TCGA-DD-A3A9-01A	0.99	0.75	0.99	-0.41	0.03	0.25	-1.06	0.42	FALSE	0.03	0.07	0.05	FALSE	FALSE
TCGA-HP-A5MZ-01A	0.98	0.98	-0.35	0.72	0.45	0.57	0.05	0.3	TRUE	-0.13	0.1	-0.02	FALSE	FALSE
TCGA-DD-AAEK-01A	0.98	0.98	-0.93	1.18	0.3	0.97	0.24	1.37	TRUE	-0.13	0	-0.02	FALSE	FALSE
TCGA-DD-AAVV-01A	0.97	0.97	-0.29	0.91	0.04	0.77	0.25	0.11	TRUE	-0.05	0.06	-0.05	FALSE	FALSE
TCGA-EP-A3RK-01A	0.95	0.95	-0.5	1.02	0.38	1.38	0.93	1.63	TRUE	-0.04	-0.07	0.02	FALSE	FALSE
TCGA-BW-A5NP-01A	0.95	-1.9	0.95	-0.2	0.1	-0.83	-1.5	-0.42	FALSE	0.11	-0.03	0.07	FALSE	FALSE
TCGA-BC-A69H-01A	0.94	0.3	0.94	-0.33	0.04	0.12	-0.62	-0.24	FALSE	0.13	-0.04	0.06	FALSE	FALSE
TCGA-DD-A1EI-01A	0.93	-0.15	0.93	-0.35	0.08	-0.21	-0.75	-0.53	FALSE	0.03	0.12	0	FALSE	FALSE
TCGA-ED-A7XO-01A	0.93	0.93	0.29	-0.19	0.67	0.18	-0.13	0.4	TRUE	0.04	0.02	-0.02	FALSE	FALSE
TCGA-DD-AA3A-01A	0.92	-0.21	0.92	-0.71	0.03	-0.86	-1.39	-0.8	FALSE	0.12	0.01	0.02	FALSE	FALSE
TCGA-G3-AAV3-01A	0.92	0.92	-0.51	1.56	0.56	1.26	0.7	2.14	TRUE	-0.04	-0.02	-0.01	FALSE	FALSE
TCGA-DD-A119-01A	0.91	-0.75	0.91	-0.32	0.72	-0.38	-1.16	-0.42	FALSE	0.03	0.06	0.05	FALSE	FALSE
TCGA-ES-A2HS-01A	0.9	0.1	0.9	-1.43	0.3	-0.79	-1.44	-1.11	FALSE	0.05	0.02	0.07	FALSE	FALSE
TCGA-5R-AA1D-01A	0.89	0.2	0.89	-0.54	0.58	0.09	-0.06	0.09	FALSE	-0.04	0.17	0.01	FALSE	FALSE
TCGA-DD-A4NB-01A	0.89	0.42	0.89	-0.22	0.27	0.21	0.13	0.72	FALSE	-0.06	0.23	-0.02	FALSE	FALSE
TCGA-RC-A6M6-01A	0.89	0.17	0.89	-0.25	0.14	-0.23	-1.78	-0.36	FALSE	0.14	-0.04	0.03	FALSE	FALSE
TCGA-CC-A123-01A	0.88	-0.68	0.88	-1.19	0.06	-0.55	-1.25	-0.7	FALSE	0.06	-0.02	0.08	FALSE	FALSE
TCGA-DD-A4ND-01A	0.86	0.86	-0.24	0.8	0.15	0.67	0.89	1.06	TRUE	-0.08	0.09	-0.04	FALSE	FALSE
TCGA-ED-A7PX-01A	0.85	0.3	0.85	-0.67	0.02	-0.35	-0.81	-0.2	FALSE	0.05	0.09	-0.01	FALSE	FALSE
TCGA-DD-AADW-01A	0.85	-0.71	0.85	-0.47	0.04	-0.86	-1	-0.7	FALSE	0.07	0.03	0.04	FALSE	FALSE
TCGA-EP-A3JL-01A	0.85	0.85	-0.16	1	0.18	0.82	0.12	0.65	TRUE	-0.01	-0.02	0.01	FALSE	FALSE
TCGA-G3-AAUZ-01A	0.83	0.83	0.15	0.05	0.88	0.37	-0.01	0.84	TRUE	0.03	-0.03	0.01	FALSE	FALSE
TCGA-G3-A5SI-01A	0.83	-1.96	0.83	-1.08	0.76	-1.33	-1.11	-1.24	FALSE	0.11	-0.02	0.02	FALSE	FALSE
TCGA-CC-A7IG-01A	0.83	0.23	0.83	-0.88	0.05	-0.75	-1.13	-1.3	FALSE	0.11	-0.01	0.04	FALSE	FALSE
TCGA-O8-A75V-01A	0.83	0.83	-0.23	0.08	0.18	0.57	-0.56	1.01	TRUE	-0.04	0.01	0	FALSE	FALSE
TCGA-DD-A1EG-11A	0.82	0.82	-1.16	0.82	0.97	0.84	1.85	0.57	TRUE	-0.14	0.04	-0.09	FALSE	FALSE
TCGA-DD-A11B-11A	0.82	0.82	-0.14	-0.04	0.94	0.18	0.33	0.36	TRUE	-0.12	0.12	-0.02	FALSE	FALSE
TCGA-2Y-A9HB-01A	0.82	0.82	-1.12	0.96	0.93	0.89	1.29	1.16	TRUE	-0.09	-0.04	-0.05	FALSE	FALSE
TCGA-RC-A6M5-01A	0.82	0.86	0.82	-1.01	0.37	-0.43	-0.68	-0.57	FALSE	-0.03	0.18	-0.01	FALSE	FALSE
TCGA-ED-A7PZ-01A	0.82	-0.47	0.82	-1.35	0.32	-1.32	-1.05	-0.96	FALSE	0.12	-0.03	0.05	FALSE	FALSE
TCGA-G3-A25T-01A	0.81	0.46	0.81	-0.47	0.58	-0.33	-0.22	-0.49	FALSE	0.08	0.02	0.03	FALSE	FALSE
TCGA-DD-A3A6-11A	0.81	-0.64	0.81	-1.4	0.99	-0.76	-0.6	-0.92	FALSE	0.02	0.08	0.01	FALSE	FALSE
TCGA-DD-AAVU-01A	0.81	-0.66	0.81	-1	0.64	-0.88	-1.27	-1.4	FALSE	0.09	-0.05	0.08	FALSE	FALSE
TCGA-FV-A4ZP-01A	0.81	0.81	0.23	-0.04	0.03	0.94	-0.16	1.05	TRUE	0.07	-0.06	0.03	FALSE	FALSE
TCGA-DD-AAEE-01A	0.8	-0.55	0.8	-0.62	0.67	-0.62	-0.55	-0.94	FALSE	0.1	-0.02	0.06	FALSE	FALSE
TCGA-DD-AAEG-01A	0.78	-0.39	0.78	-0.65	0.72	-0.81	-0.89	-1.14	FALSE	0.08	0.03	0.01	FALSE	FALSE
TCGA-2Y-A9H8-01A	0.78	0.78	-0.85	0.77	0.35	0.77	-0.3	1.3	TRUE	-0.03	-0.09	0	FALSE	FALSE
TCGA-DD-A39Z-01A	0.78	-0.71	0.78	-0.73	0.78	-0.75	-0.79	-0.48	FALSE	0.1	-0.05	0.07	FALSE	FALSE
TCGA-DD-A39X-01A	0.78	0.3	0.78	-0.71	0.54	-0.06	-0.96	-0.39	FALSE	0.04	0.02	0.07	FALSE	FALSE
TCGA-DD-AADC-01A	0.78	-0.84	0.78	-0.19	0.06	-0.51	-0.58	-0.54	FALSE	0.12	-0.03	0.04	FALSE	FALSE
TCGA-DD-AADS-01A	0.77	0.77	-0.59	0.82	0.8	1.23	0.29	1.51	TRUE	-0.01	-0.09	0.01	FALSE	FALSE
TCGA-G3-A3CH-11A	0.76	0.76	-1.34	0.95	0.98	1.04	0.78	1.69	TRUE	-0.19	0	-0.04	FALSE	FALSE
TCGA-ED-A66Y-01A	0.76	-0.53	0.76	-1.39	0.02	-1.27	-1.84	-1.22	FALSE	0.08	0	0.04	FALSE	FALSE
TCGA-DD-AAVP-01A	0.76	-0.05	0.76	0.07	0.3	0.04	2.99	-0.11	FALSE	0.06	0.01	0.04	FALSE	FALSE
TCGA-BC-A10R-01A	0.75	-0.09	0.75	-0.68	0.08	-0.91	-0.99	-0.97	FALSE	-0.02	0.14	0.01	FALSE	FALSE
TCGA-CC-A7IJ-01A	0.74	0.74	0.78	1.36	0.13	1.95	3.56	2.17	TRUE	0.05	0.09	-0.01	FALSE	FALSE
TCGA-DD-A4NE-01A	0.73	-1.17	0.73	-0.92	0.55	-1.09	-0.11	-1.55	FALSE	0.06	0.05	0.02	FALSE	FALSE
TCGA-BC-A112-01A	0.73	-0.08	0.73	-0.51	0.01	-0.68	-0.6	-1.07	FALSE	0.07	0.04	0.01	FALSE	FALSE
TCGA-CC-A3MC-01A	0.72	-0.22	0.72	-0.55	0.3	-0.42	-0.07	-1.05	FALSE	0.05	0.08	-0.01	FALSE	FALSE
TCGA-BC-4072-01B	0.72	0.72	-0.64	1.68	0.14	1.09	1.11	1.16	TRUE	-0.03	-0.02	-0.04	FALSE	FALSE
TCGA-DD-AACA-01A	0.7	-0.68	0.7	-0.38	0.5	-0.53	-0.72	-0.15	FALSE	0.09	-0.01	0.03	FALSE	FALSE
TCGA-5C-A9VH-01A	0.7	-0.01	0.7	-0.56	0.06	-0.45	-0.99	-0.47	FALSE	0.04	0.06	0.01	FALSE	FALSE
TCGA-BC-A5W4-01A	0.69	-0.5	0.69	-0.31	0.83	-0.84	-0.57	-1.48	FALSE	0.09	-0.03	0.05	FALSE	FALSE
TCGA-DD-A1EH-01A	0.69	-0.95	0.69	0.46	0.1	-0.36	-0.66	-0.36	FALSE	0.02	0.05	0.05	FALSE	FALSE
TCGA-UB-A7MA-01A	0.68	0.01	0.68	-0.62	0.01	-0.65	-1.03	-0.33	FALSE	0.09	0.01	0.02	FALSE	FALSE
TCGA-DD-AAE2-01A	0.67	0.67	-0.98	1.19	0.85	0.92	3.17	1.19	TRUE	-0.07	-0.03	-0.05	FALSE	FALSE
TCGA-CC-A8HV-01A	0.66	-0.53	0.66	-1.53	0	-1.25	-1.4	-1.08	FALSE	0.1	0	0.02	FALSE	FALSE
TCGA-DD-AACI-01A	0.66	0.66	-0.51	1.07	0.23	1.42	0.77	2.18	TRUE	-0.04	-0.04	-0.02	FALSE	FALSE
TCGA-T1-A6J8-01A	0.66	-0.02	0.66	-0.64	0.23	-0.54	-1.1	-0.62	FALSE	0	0.08	0.02	FALSE	FALSE
TCGA-ED-A82E-01A	0.65	0.08	0.65	-0.05	0.05	-0.34	-1.04	-0.96	FALSE	0.03	0.07	0	FALSE	FALSE
TCGA-CC-5262-01A	0.64	0.64	1.09	0.3	0.4	0.41	0.15	0.79	TRUE	0.05	0.15	-0.03	FALSE	FALSE
TCGA-BC-A10Y-11A	0.63	0.63	-1.07	0.11	0.88	0.41	0.74	0.22	TRUE	-0.19	0.07	-0.05	FALSE	FALSE
TCGA-DD-A3A5-01A	0.63	0.07	0.63	-0.91	0.89	-0.14	0.03	0.29	FALSE	0.09	0.02	0	FALSE	FALSE
TCGA-RC-A6M4-01A	0.62	-0.95	0.62	-0.78	0.82	-1.01	-1.01	-1.57	FALSE	0.08	-0.03	0.04	FALSE	FALSE
TCGA-CC-5258-01A	0.62	-0.89	0.62	0.33	0.11	-0.01	-0.19	-0.26	FALSE	0.06	0	0.03	FALSE	FALSE
TCGA-DD-AADY-01A	0.61	-1.06	0.61	-0.13	0.34	-0.54	0.33	-0.92	FALSE	0.04	0.01	0.03	FALSE	FALSE
TCGA-G3-A7M9-01A	0.61	0.03	0.61	-0.73	0.03	-0.84	-1.16	0.86	FALSE	0.12	-0.05	0.03	FALSE	FALSE
TCGA-DD-AAE3-01A	0.61	-0.16	0.61	-0.54	0.96	-0.29	0.15	-0.81	FALSE	0	0.05	0.05	FALSE	FALSE
TCGA-RC-A7SK-01A	0.6	-0.23	0.6	-0.97	0.75	-0.72	-1.5	-0.29	FALSE	0.06	-0.01	0.05	FALSE	FALSE
TCGA-PD-A5DF-01A	0.6	-0.26	0.6	0.02	0.36	-0.14	0.06	-0.74	FALSE	-0.01	0.14	-0.04	FALSE	FALSE
TCGA-DD-AAEH-01A	0.6	0.6	-0.65	1.23	0.72	1.05	0.57	2.25	TRUE	-0.06	-0.07	0.03	FALSE	FALSE
TCGA-DD-AADI-01A	0.6	0.6	0.26	1.19	0.18	0.88	-0.06	1.32	TRUE	0	-0.01	0.04	FALSE	FALSE
TCGA-DD-AACA-02A	0.59	-0.63	0.59	-0.95	0.24	-1.21	-1.38	-1.21	FALSE	0.06	0.02	0.02	FALSE	FALSE
TCGA-DD-AACH-01A	0.59	-0.01	0.59	-0.58	0.37	-0.54	0.94	-1.03	FALSE	0.09	0	0	FALSE	FALSE
TCGA-DD-A73E-01A	0.59	-0.64	0.59	-1.07	0.63	-1.21	-0.81	-1.27	FALSE	0.04	0.01	0.04	FALSE	FALSE
TCGA-CC-A3MB-01A	0.59	-1.03	0.59	-0.43	0.08	-0.44	-1.38	-0.25	FALSE	0.1	-0.01	0	FALSE	FALSE
TCGA-ED-A8O5-01A	0.59	-0.74	0.59	-0.54	0.15	-0.65	-0.5	-0.34	FALSE	0.06	-0.03	0.05	FALSE	FALSE
TCGA-DD-AAVR-01A	0.59	0.59	-0.17	0.34	0.53	0.76	-0.17	0.71	TRUE	-0.08	0.05	0	FALSE	FALSE
TCGA-BC-A69I-01A	0.57	0.44	0.57	-0.48	0.6	-0.3	0.11	0.09	FALSE	0.01	0.09	-0.01	FALSE	FALSE
TCGA-FV-A3I0-01A	0.57	0.45	0.57	-0.49	0.02	-0.28	0.42	-0.68	FALSE	0.06	0.06	-0.03	FALSE	FALSE
TCGA-G3-A7M7-01A	0.57	-0.35	0.57	-0.88	0.8	-0.92	-1.53	-1	FALSE	0.02	0.04	0.02	FALSE	FALSE
TCGA-CC-A8HS-01A	0.56	-0.71	0.56	-0.56	0.02	-1.02	-1.73	-0.81	FALSE	0.09	-0.05	0.04	FALSE	FALSE
TCGA-DD-A116-01A	0.55	0.57	0.55	-0.42	0.25	-0.26	-1.32	-0.28	FALSE	0.04	0.02	0.03	FALSE	FALSE
TCGA-WX-AA47-01A	0.55	-0.67	0.55	-1.53	0.76	-1.47	-0.03	-1.28	FALSE	0.09	0	-0.01	FALSE	FALSE
TCGA-G3-A25Y-01A	0.54	0.19	0.54	0.38	0.07	0.12	-0.83	-0.1	FALSE	0.05	0.05	0	FALSE	FALSE
TCGA-DD-AAD2-01A	0.54	1	0.54	0.15	0.62	0.4	0.65	0.14	FALSE	-0.03	0.14	-0.02	FALSE	FALSE
TCGA-DD-AADK-01A	0.54	0.74	0.54	-0.01	0.2	-0.15	-1.07	-0.02	FALSE	0.01	0.03	0.04	FALSE	FALSE
TCGA-DD-AAW2-01A	0.53	-1.02	0.53	-0.49	0.56	-0.71	-0.54	-0.79	FALSE	0.05	-0.01	0.04	FALSE	FALSE
TCGA-ZP-A9D2-01A	0.53	-0.35	0.53	0.05	0.01	-0.35	-0.77	-0.56	FALSE	0.04	0.06	-0.01	FALSE	FALSE
TCGA-G3-A5SL-01A	0.53	-1.59	0.53	-0.26	0.65	-0.64	-0.77	-0.89	FALSE	0.01	0.03	0.04	FALSE	FALSE
TCGA-DD-AADG-01A	0.53	-0.65	0.53	-0.68	0.77	-0.79	-0.66	-0.63	FALSE	0.06	-0.01	0.04	FALSE	FALSE
TCGA-CC-A1HT-01A	0.53	0.53	-0.18	2.2	0.02	1.69	1.37	1.42	TRUE	0.03	0	-0.06	FALSE	FALSE
TCGA-XR-A8TE-01A	0.53	-0.44	0.53	-0.1	0.27	-0.5	0.93	-0.84	FALSE	0.01	0.09	-0.01	FALSE	FALSE
TCGA-MI-A75I-01A	0.52	-0.64	0.52	-0.16	0.74	-0.31	-0.32	-0.14	FALSE	0.05	-0.01	0.03	FALSE	FALSE
TCGA-DD-AAD5-01A	0.51	-0.04	0.51	-0.89	0.09	-0.52	0.56	-0.78	FALSE	0.09	-0.02	0.01	FALSE	FALSE
TCGA-BC-A10Q-01A	0.51	-0.02	0.51	-0.66	0.31	-0.47	-0.65	-0.38	FALSE	0.04	0.04	0	FALSE	FALSE
TCGA-DD-A1EL-01A	0.51	-1.22	0.51	-0.45	0.1	-0.58	-1.15	-0.65	FALSE	0.08	-0.05	0.05	FALSE	FALSE
TCGA-DD-AACT-01A	0.51	0.51	-0.23	0.17	0.52	0.25	-0.64	0.57	TRUE	-0.05	0.03	-0.02	FALSE	FALSE
TCGA-CC-A7IK-01A	0.5	-1.06	0.5	-0.21	0.14	-0.89	-0.59	-1.12	FALSE	0.07	-0.03	0.03	FALSE	FALSE
TCGA-CC-A8HU-01A	0.5	-0.71	0.5	-1.24	0.07	-1.06	-1.33	-1.2	FALSE	0.09	-0.05	0.02	FALSE	FALSE
TCGA-BC-4073-01B	0.5	0.5	-0.92	1.73	0.5	1.44	2.39	1.55	TRUE	-0.07	-0.01	-0.06	FALSE	FALSE
TCGA-WQ-AB4B-01A	0.5	-0.16	0.5	-0.54	0.24	-0.22	-0.29	-0.8	FALSE	0.02	0.05	0	FALSE	FALSE
TCGA-BC-A10W-11A	0.49	0.49	-0.82	0.15	0.95	0.61	1.13	0.99	TRUE	-0.12	0.05	-0.06	FALSE	FALSE
TCGA-CC-A9FU-01A	0.49	-0.55	0.49	-0.14	0.01	-0.36	-0.88	-0.12	FALSE	0.11	-0.08	0.03	FALSE	FALSE
TCGA-WQ-A9G7-01A	0.48	0.05	0.48	-1.1	0.16	-1.09	-1.69	-0.84	FALSE	0.09	-0.04	0.03	FALSE	FALSE
TCGA-DD-A3A8-01A	0.47	-0.58	0.47	-0.41	0.84	-0.86	-0.56	-0.96	FALSE	0.04	0	0.04	FALSE	FALSE
TCGA-DD-AACL-01A	0.47	0.47	-0.22	1.12	0.05	0.9	0.17	1.05	TRUE	0.03	-0.07	0	FALSE	FALSE
TCGA-K7-AAU7-01A	0.47	0.5	0.47	-0.14	0.04	-0.13	0.35	-0.56	FALSE	0.05	0.07	-0.04	FALSE	FALSE
TCGA-G3-A25X-01A	0.46	0.46	1.03	0.32	0.07	0.9	0.24	1.33	TRUE	0.1	0.03	0.03	FALSE	FALSE
TCGA-CC-A9FW-01A	0.46	-0.31	0.46	-0.11	0.2	-0.31	-0.74	0.22	FALSE	0.07	-0.03	0.03	FALSE	FALSE
TCGA-DD-A73G-01A	0.46	0.79	0.46	-1.02	0.16	0.03	-0.85	-0.39	FALSE	0.05	-0.02	0.04	FALSE	FALSE
TCGA-DD-AAW3-01A	0.45	-1.13	0.45	-0.79	0.68	-0.87	-0.16	-0.79	FALSE	0.04	-0.02	0.04	FALSE	FALSE
TCGA-DD-AADV-01A	0.45	-0.02	0.45	-0.01	0.42	-0.3	-0.56	-0.41	FALSE	0.04	0.03	0.01	FALSE	FALSE
TCGA-DD-A1EJ-01A	0.45	-1.1	0.45	-0.29	0.15	-0.65	-0.88	-0.46	FALSE	0.06	-0.04	0.05	FALSE	FALSE
TCGA-DD-A115-01A	0.44	0.76	0.44	0	0.83	0.1	0.11	0.09	FALSE	0.03	0.05	0	FALSE	FALSE
TCGA-DD-AAD3-01A	0.44	0.43	0.44	0.54	0.17	0.01	-0.4	0.13	FALSE	-0.05	0.15	-0.03	FALSE	FALSE
TCGA-CC-A5UE-01A	0.44	-0.76	0.44	-0.64	0.62	-0.59	-0.9	-0.36	FALSE	0.1	-0.09	0.06	FALSE	FALSE
TCGA-DD-A3A3-01A	0.44	-0.14	0.44	-0.81	0.9	-0.51	-1.17	-0.61	FALSE	0.07	-0.05	0.05	FALSE	FALSE
TCGA-DD-A3A7-01A	0.43	-0.01	0.43	-0.65	0.2	-0.34	-1.02	-0.42	FALSE	0.09	-0.04	0.02	FALSE	FALSE
TCGA-KR-A7K7-01A	0.43	0.43	-0.14	0.62	0.11	0.78	0.09	1.75	TRUE	0.08	-0.14	0.02	FALSE	FALSE
TCGA-DD-AAE6-01A	0.42	-0.47	0.42	-2	0.12	-1.65	-1.39	-1.84	FALSE	0.1	-0.08	0.04	FALSE	FALSE
TCGA-FV-A2QR-01A	0.42	-0.38	0.42	0.17	0.36	-0.51	-0.25	-0.49	FALSE	-0.02	0.1	-0.01	FALSE	FALSE
TCGA-EP-A2KA-01A	0.42	0.42	-0.35	1.16	0.75	1.23	0.15	1.58	TRUE	0.05	-0.09	-0.02	FALSE	FALSE
TCGA-G3-AAV5-01A	0.41	-0.86	0.41	-0.94	0.84	-0.73	-0.76	-0.41	FALSE	0.09	-0.07	0.06	FALSE	FALSE
TCGA-EP-A2KB-01A	0.41	-0.99	0.41	-0.13	0.38	-0.29	-0.88	-0.01	FALSE	0.09	-0.05	0.02	FALSE	FALSE
TCGA-DD-AADN-01A	0.4	0.4	-0.55	1.49	0.75	2.11	0.38	2.8	TRUE	0.05	-0.15	0.01	FALSE	FALSE
TCGA-CC-5260-01A	0.4	0.75	0.4	0.07	0.01	0.2	-0.08	0.32	FALSE	0.02	0.06	-0.02	FALSE	FALSE
TCGA-DD-AACN-01A	0.4	-0.16	0.4	0.17	0.05	0.03	0.57	0.23	FALSE	0	0.07	0	FALSE	FALSE
TCGA-DD-AADR-01A	0.39	-1.41	0.39	0.46	0.89	-0.02	-0.99	0.04	FALSE	0.07	-0.08	0.06	FALSE	FALSE
TCGA-ED-A8O6-01A	0.39	-0.2	0.39	-0.6	0.02	-0.37	-1.24	-0.2	FALSE	0.06	-0.03	0.04	FALSE	FALSE
TCGA-DD-A3A4-01A	0.39	-1.33	0.39	-1.12	0.87	-1.28	-0.83	-1.88	FALSE	0.03	0.03	0	FALSE	FALSE
TCGA-MI-A75G-01A	0.39	-0.82	0.39	-0.96	0.72	-1.01	-0.48	-1.06	FALSE	0.05	-0.01	0.02	FALSE	FALSE
TCGA-DD-A39Z-11A	0.38	-0.28	0.38	-0.86	0.97	-0.46	-0.55	-0.35	FALSE	-0.04	0.09	-0.01	FALSE	FALSE
TCGA-DD-AACB-01A	0.38	0.38	-0.24	1.83	0.22	1.66	0.99	2.19	TRUE	0.03	-0.08	0.01	FALSE	FALSE
TCGA-DD-A118-01A	0.38	-0.14	0.38	-0.68	0.2	-0.52	-1.05	-0.62	FALSE	-0.01	0.05	0.02	FALSE	FALSE
TCGA-ES-A2HT-01A	0.37	0.49	0.37	0.21	0.85	0.26	-0.07	-0.5	FALSE	0	0.06	-0.01	FALSE	FALSE
TCGA-RC-A6M3-01A	0.37	-0.37	0.37	-0.37	0.77	-0.21	4.11	0.07	FALSE	0.12	-0.06	-0.01	FALSE	FALSE
TCGA-UB-A7MB-01A	0.36	-0.87	0.36	-0.72	0.35	-1.15	-0.94	-1.19	FALSE	0.08	-0.04	0.01	FALSE	FALSE
TCGA-DD-AAE4-01A	0.36	0.36	-0.01	1.16	0.97	1.34	0.89	1.9	TRUE	0.01	-0.04	0.03	FALSE	FALSE
TCGA-G3-A25Z-01A	0.35	-0.6	0.35	-0.67	0.76	-0.53	-0.77	-0.99	FALSE	0.01	0.04	0	FALSE	FALSE
TCGA-DD-AAEB-01A	0.35	-0.38	0.35	-1.17	0.56	-0.56	-0.27	-0.06	FALSE	0.03	-0.03	0.06	FALSE	FALSE
TCGA-G3-A7M6-01A	0.35	0.44	0.35	-0.16	0	-0.4	-0.7	-0.16	FALSE	0.07	0	0.01	FALSE	FALSE
TCGA-G3-A3CJ-01A	0.35	-0.65	0.35	-0.49	0.86	-0.43	-0.82	-0.75	FALSE	0.03	0.01	0.02	FALSE	FALSE
TCGA-DD-A11A-11A	0.34	0.34	-1.09	-0.11	0.91	0.62	1.51	0.65	TRUE	-0.16	0.07	-0.08	FALSE	FALSE
TCGA-2Y-A9GY-01A	0.34	0.34	-0.52	1.24	0.12	1.44	0.95	1.98	TRUE	0.04	-0.12	-0.01	FALSE	FALSE
TCGA-DD-AADL-01A	0.34	-0.84	0.34	-0.52	0.7	-0.94	-0.7	-0.83	FALSE	0.05	-0.03	0.03	FALSE	FALSE
TCGA-DD-AAC9-01A	0.34	0.97	0.34	-0.14	0.76	0.16	-0.37	0.02	FALSE	-0.05	0.1	0	FALSE	FALSE
TCGA-WX-AA44-01A	0.34	-0.12	0.34	-0.31	0.1	-0.44	-0.56	-0.62	FALSE	0.03	0.01	0	FALSE	FALSE
TCGA-DD-AAC8-01A	0.34	-0.64	0.34	-0.04	0.05	-0.52	-1.16	-0.94	FALSE	0.04	-0.01	0.02	FALSE	FALSE
TCGA-HP-A5N0-01A	0.33	0.75	0.33	0.09	0.55	-0.08	-0.37	-0.73	FALSE	-0.07	0.1	0.03	FALSE	FALSE
TCGA-2Y-A9H1-01A	0.33	0.33	-0.25	0.32	0.83	0.74	-0.28	0.85	TRUE	0.01	-0.08	0.03	FALSE	FALSE
TCGA-DD-AADJ-01A	0.33	-0.27	0.33	0.17	0.69	-0.23	-0.8	-0.56	FALSE	0.05	-0.05	0.05	FALSE	FALSE
TCGA-UB-AA0U-01A	0.31	0.09	0.31	0.25	0.19	0.03	0.02	0.11	FALSE	-0.01	0.07	0	FALSE	FALSE
TCGA-G3-AAV2-01A	0.31	-0.16	0.31	-0.63	0.51	-0.77	-0.93	-1.44	FALSE	0.02	-0.01	0.04	FALSE	FALSE
TCGA-FV-A4ZQ-01A	0.31	0.31	-0.94	2.2	0.3	1.74	1.26	2.55	TRUE	0	-0.13	-0.01	FALSE	FALSE
TCGA-BC-A10W-01A	0.31	-1.11	0.31	-0.25	0.21	-0.52	-0.23	-0.02	FALSE	0.04	0	0.01	FALSE	FALSE
TCGA-DD-AACG-01A	0.3	-0.58	0.3	-0.26	0.28	-0.09	-1.04	-0.08	FALSE	0.08	-0.11	0.06	FALSE	FALSE
TCGA-DD-A116-11A	0.29	0.29	-0.66	0.29	0.99	0.4	0.35	0.81	TRUE	-0.11	0.02	-0.01	FALSE	FALSE
TCGA-ZS-A9CD-01A	0.28	0.32	0.28	0	0.32	-0.26	-0.92	-0.34	FALSE	-0.02	0.1	-0.04	FALSE	FALSE
TCGA-DD-AACD-01A	0.27	0.19	0.27	0.51	0.61	0.34	-0.92	-0.15	FALSE	0.03	-0.02	0.04	FALSE	FALSE
TCGA-G3-AAV7-01A	0.27	-0.52	0.27	-0.3	0.02	-0.55	-0.27	-0.85	FALSE	0.06	0.01	-0.03	FALSE	FALSE
TCGA-CC-A7IF-01A	0.27	-0.07	0.27	-0.75	0.53	-0.85	-0.62	-1.27	FALSE	0.04	-0.03	0.04	FALSE	FALSE
TCGA-DD-A4NO-01A	0.27	-0.32	0.27	-0.37	0.1	-0.35	-0.33	-0.67	FALSE	-0.03	0.1	-0.01	FALSE	FALSE
TCGA-DD-AACO-01A	0.27	-0.06	0.27	-0.48	0.34	-0.17	-1.79	0.15	FALSE	0.02	-0.04	0.06	FALSE	FALSE
TCGA-DD-AADP-01A	0.27	-0.56	0.27	0.16	0.52	-0.29	-0.64	-0.59	FALSE	0.02	0.02	0.01	FALSE	FALSE
TCGA-DD-A11C-01A	0.27	-0.04	0.27	0.11	0.24	-0.07	0.16	-0.81	FALSE	0.02	0.03	-0.01	FALSE	FALSE
TCGA-DD-A4NI-01A	0.26	0.26	-1.3	0.95	0.8	0.56	0.4	1.21	TRUE	-0.16	0	-0.03	FALSE	FALSE
TCGA-RC-A7SB-01A	0.26	-0.23	0.26	0.23	0.78	-0.4	0.41	-0.52	FALSE	0.01	0	0.03	FALSE	FALSE
TCGA-CC-5264-01A	0.26	-0.82	0.26	-0.61	0.11	-0.56	-0.94	-0.31	FALSE	0.07	-0.03	-0.01	FALSE	FALSE
TCGA-XR-A8TG-01A	0.25	-0.37	0.25	-0.34	0.49	-0.51	0.44	-1.11	FALSE	0.04	0.08	-0.08	FALSE	FALSE
TCGA-DD-A1EL-11A	0.25	0.25	-0.57	0.36	0.96	0.38	1.17	0.28	TRUE	-0.13	0.07	-0.04	FALSE	FALSE
TCGA-DD-AAE9-01A	0.23	-0.94	0.23	-0.08	0.31	-0.62	-1.4	-0.88	FALSE	0.04	-0.04	0.04	FALSE	FALSE
TCGA-DD-A4NP-01A	0.23	-0.32	0.23	-0.98	0.94	-0.64	-0.76	-0.73	FALSE	-0.03	0.03	0.03	FALSE	FALSE
TCGA-BC-A3KG-01A	0.23	-1.27	0.23	-0.58	0.35	-0.77	-0.18	-0.56	FALSE	0.07	-0.04	0.01	FALSE	FALSE
TCGA-CC-A7IH-01A	0.23	-1.11	0.23	-0.96	0.59	-0.83	-0.83	-0.84	FALSE	0.02	-0.01	0.03	FALSE	FALSE
TCGA-KR-A7K2-01A	0.23	0.5	0.23	-0.23	0.2	-0.19	-0.62	-0.93	FALSE	0.04	0	0	FALSE	FALSE
TCGA-DD-A73B-01A	0.23	-1.73	0.23	-0.94	0.78	-0.97	-0.18	-1.09	FALSE	0.06	-0.04	0.01	FALSE	FALSE
TCGA-DD-AACS-01A	0.22	-0.81	0.22	-0.55	0.24	-0.92	-1.1	-1.21	FALSE	0.07	-0.03	-0.01	FALSE	FALSE
TCGA-ZP-A9CZ-01A	0.22	0.22	-0.16	0.69	0.57	0.66	0.37	0.77	TRUE	0	-0.05	0.02	FALSE	FALSE
TCGA-2Y-A9H7-01A	0.22	-0.52	0.22	-0.24	0.53	-0.47	-1.35	-0.67	FALSE	0.04	-0.09	0.08	FALSE	FALSE
TCGA-ED-A66X-01A	0.21	0.58	0.21	-0.26	0.02	-0.04	-1.06	-0.17	FALSE	-0.06	0.08	0.01	FALSE	FALSE
TCGA-K7-A6G5-01A	0.21	0.21	0.03	0.82	0.85	0.55	0.34	0.33	TRUE	-0.02	0.05	-0.04	FALSE	FALSE
TCGA-DD-AACV-01A	0.21	-1.14	0.21	-0.5	0.48	-0.86	-0.32	-1.21	FALSE	0.09	-0.08	0.03	FALSE	FALSE
TCGA-RC-A7SH-01A	0.2	0.1	0.2	-1.25	0.01	-0.96	-1.53	-0.88	FALSE	0.07	-0.03	0	FALSE	FALSE
TCGA-NI-A8LF-01A	0.18	0.09	0.18	-0.41	0.35	-0.54	-0.61	-0.54	FALSE	-0.01	0.06	0	FALSE	FALSE
TCGA-CC-A7IL-01A	0.18	-1.09	0.18	-0.68	0.87	-0.85	-1.07	-0.97	FALSE	0.05	-0.06	0.03	FALSE	FALSE
TCGA-DD-A4NF-01A	0.18	-1.1	0.18	-0.91	0.66	-1.05	-0.01	-0.82	FALSE	-0.01	0.01	0.02	FALSE	FALSE
TCGA-BC-A216-01A	0.18	0.18	-0.5	0.55	0.61	0.52	0.11	2.08	TRUE	0.04	-0.09	-0.02	FALSE	FALSE
TCGA-5R-AAAM-01A	0.17	0.83	0.17	-0.03	0.54	0.26	0.6	0.21	FALSE	-0.12	0.17	-0.02	FALSE	FALSE
TCGA-LG-A9QC-01A	0.16	-0.38	0.16	-0.93	0.56	-0.63	1.5	-1.36	FALSE	0.02	0.01	-0.01	FALSE	FALSE
TCGA-G3-AAV0-01A	0.16	0.39	0.16	-0.29	0.7	0	-0.24	0.1	FALSE	0.02	-0.02	0.02	FALSE	FALSE
TCGA-EP-A26S-01A	0.16	-0.84	0.16	-0.63	0.82	-0.75	0.08	-0.92	FALSE	0	-0.01	0.03	FALSE	FALSE
TCGA-DD-AACW-01A	0.14	-0.81	0.14	-0.48	0.14	-0.44	-1.36	-0.6	FALSE	0.06	-0.1	0.05	FALSE	FALSE
TCGA-DD-AAD6-01A	0.14	-1.35	0.14	-1.4	0.22	-1.13	-1.14	-1.13	FALSE	0.08	-0.09	0.02	FALSE	FALSE
TCGA-G3-AAV4-01A	0.14	-0.65	0.14	0.17	0.66	-0.33	0.22	-1.52	FALSE	0.03	-0.03	0.02	FALSE	FALSE
TCGA-ED-A7PY-01A	0.13	-0.9	0.13	-0.22	0.17	-0.74	-1.18	-0.48	FALSE	0.03	-0.07	0.06	FALSE	FALSE
TCGA-DD-AACJ-01A	0.13	-0.8	0.13	-1.05	0.69	-0.96	-0.66	-1.16	FALSE	0.03	-0.07	0.05	FALSE	FALSE
TCGA-BD-A3ER-01A	0.13	0.51	0.13	-0.28	0.35	-0.13	0.5	-0.65	FALSE	-0.08	0.15	-0.05	FALSE	FALSE
TCGA-DD-AADO-01A	0.12	0.12	-0.13	0.84	0.08	1.35	0.19	1.82	TRUE	0.03	-0.09	0.03	FALSE	FALSE
TCGA-ED-A459-01A	0.12	-0.2	0.12	-0.21	0.13	-0.38	-0.91	-1.01	FALSE	0.04	0.01	-0.04	FALSE	FALSE
TCGA-DD-A39V-11A	0.12	0.12	-0.51	-0.14	0.98	0.34	-0.09	0.63	TRUE	-0.12	0.07	-0.04	FALSE	FALSE
TCGA-2Y-A9HA-01A	0.11	-0.3	0.11	0.05	0.33	-0.57	-0.3	-1.43	FALSE	0.04	-0.03	0.02	FALSE	FALSE
TCGA-DD-AADD-01A	0.11	-0.8	0.11	-0.17	0.05	-0.2	-0.65	0.46	FALSE	0.07	-0.1	0.04	FALSE	FALSE
TCGA-BC-A10X-01A	0.1	0.1	0.21	-0.13	0.87	0.34	0.71	0.43	TRUE	-0.09	0.16	-0.04	FALSE	FALSE
TCGA-G3-AAV1-01A	0.1	-1.04	0.1	-0.66	0.3	-0.77	-0.78	-1.66	FALSE	0.01	-0.01	0.02	FALSE	FALSE
TCGA-KR-A7K0-01A	0.09	-0.12	0.09	-0.18	0.35	-0.39	-0.4	-0.44	FALSE	-0.02	0.07	-0.03	FALSE	FALSE
TCGA-ZS-A9CG-01A	0.09	-0.6	0.09	0.13	0.78	-0.39	0.31	-0.54	FALSE	-0.01	0.03	0	FALSE	FALSE
TCGA-ZS-A9CE-01A	0.08	-0.41	0.08	-1.1	0.89	-0.87	0.41	-1.38	FALSE	0.04	-0.04	0.02	FALSE	FALSE
TCGA-GJ-A9DB-01A	0.08	0.65	0.08	-0.27	0.6	-0.36	-0.56	-0.56	FALSE	-0.03	0.07	-0.02	FALSE	FALSE
TCGA-RC-A7SF-01A	0.07	-0.32	0.07	-0.13	0.52	-0.21	-0.35	0.04	FALSE	0.03	-0.01	-0.01	FALSE	FALSE
TCGA-UB-AA0V-01A	0.07	0.37	0.07	-0.07	0.82	0.08	1.05	0.18	FALSE	-0.09	0.12	-0.01	FALSE	FALSE
TCGA-XR-A8TF-01A	0.07	-1.05	0.07	-0.38	0.71	-0.26	0.01	0.2	FALSE	0.06	-0.08	0.02	FALSE	FALSE
TCGA-DD-AAVS-01A	0.07	-0.4	0.07	0.02	0.12	-0.34	-1.36	0.23	FALSE	-0.01	-0.02	0.04	FALSE	FALSE
TCGA-DD-AADA-01A	0.06	0.06	-0.48	-0.03	0.19	0.17	-0.78	0.65	TRUE	-0.07	-0.02	0.02	FALSE	FALSE
TCGA-DD-AACQ-01A	0.05	-0.29	0.05	-0.37	0.53	-1.03	0.11	-0.75	FALSE	0.05	-0.05	0.01	FALSE	FALSE
TCGA-DD-A4NV-01A	0.04	0.58	0.04	-0.48	0.73	-0.37	0.35	-0.29	FALSE	-0.06	0.08	-0.01	FALSE	FALSE
TCGA-FV-A496-01A	0.04	-0.83	0.04	-0.98	0.23	-1.1	-1.17	-1.3	FALSE	0.02	-0.01	0.01	FALSE	FALSE
TCGA-MI-A75H-01A	0.04	0.04	-0.15	1.1	0.56	0.58	0.2	0.67	TRUE	-0.01	-0.04	0.03	FALSE	FALSE
TCGA-DD-AAE7-01A	0.03	0.53	0.03	0.19	0.77	0.36	0.19	0.72	FALSE	-0.06	0.06	0	FALSE	FALSE
TCGA-DD-A1EB-11A	0.03	0.03	-0.98	0.21	0.99	0.52	0.91	0.81	TRUE	-0.15	0.03	-0.04	FALSE	FALSE
TCGA-2Y-A9GS-01A	0.03	0.26	0.03	0.28	0.19	-0.15	-0.31	-0.69	FALSE	0.01	-0.02	0.01	FALSE	FALSE
TCGA-DD-AADU-01A	0.03	-0.53	0.03	-0.7	0.86	-0.69	-0.38	-1.23	FALSE	0.01	-0.02	0	FALSE	FALSE
TCGA-DD-A4NQ-01A	0.03	-0.58	0.03	-0.06	0.53	-0.37	0.61	-0.79	FALSE	0.04	0.01	-0.04	FALSE	FALSE
TCGA-DD-A39V-01A	0.02	0.02	0.4	1	0.34	1.26	-0.34	1.73	TRUE	0.05	-0.03	0.03	FALSE	FALSE
TCGA-2Y-A9H5-01A	0.02	0.44	0.02	-0.33	0.12	-0.39	-1.09	-0.23	FALSE	-0.03	0.04	0	FALSE	FALSE
TCGA-NI-A4U2-01A	0.01	-0.77	0.01	-0.51	0.95	-0.67	-0.2	-1.42	FALSE	-0.04	0.04	0.02	FALSE	FALSE
TCGA-2Y-A9H0-01A	0.01	0.01	-0.24	0.79	0.57	1.01	0.52	1.83	TRUE	0.05	-0.08	-0.02	FALSE	FALSE
TCGA-DD-AACY-01A	0.01	-0.15	0.01	-0.32	0.65	-0.36	-0.78	-0.08	FALSE	-0.01	0.01	-0.01	FALSE	FALSE
TCGA-CC-5261-01A	0	0.65	0	-0.08	0.01	0.13	-0.24	0.37	FALSE	-0.02	0.03	0	FALSE	TRUE
TCGA-2Y-A9H4-01A	-0.01	0.01	-0.01	-0.05	0.79	0.12	0.11	-0.13	FALSE	0.05	-0.07	0.02	FALSE	TRUE
TCGA-G3-A5SJ-01A	-0.01	-0.01	-0.22	1.01	0.28	0.67	0.94	1.01	TRUE	0.02	-0.04	-0.02	FALSE	TRUE
TCGA-XR-A8TC-01A	-0.01	-1.04	-0.01	-0.87	0.13	-0.95	-0.85	-1.05	FALSE	0.02	-0.03	0.01	FALSE	TRUE
TCGA-FV-A2QQ-01A	-0.01	0.08	-0.01	0.23	0.49	0.4	-0.94	0.54	FALSE	-0.01	-0.02	0.01	FALSE	TRUE
TCGA-FV-A3R3-01A	-0.02	0.75	-0.02	-0.1	0.21	0.27	-0.62	0.17	FALSE	-0.12	0.13	0	FALSE	TRUE
TCGA-DD-AAVZ-01A	-0.02	-1.01	-0.02	-0.47	0.24	-0.56	-1.4	-0.8	FALSE	0	-0.04	0.02	FALSE	TRUE
TCGA-DD-A11D-01A	-0.03	-0.07	-0.03	-0.29	0.79	-0.4	-0.16	-0.76	FALSE	-0.05	0.08	-0.03	FALSE	TRUE
TCGA-DD-A113-01A	-0.04	-0.16	-0.04	0.31	0.24	0.06	-0.25	0.49	FALSE	0	-0.02	0.01	FALSE	TRUE
TCGA-DD-AADB-01A	-0.04	-0.04	-0.57	1.29	0.02	0.88	0.25	1.65	TRUE	0.02	-0.09	-0.02	FALSE	TRUE
TCGA-DD-A1EF-01A	-0.04	-0.35	-0.04	0.08	0.05	-0.06	-0.57	0.52	FALSE	-0.01	-0.03	0.03	FALSE	TRUE
TCGA-DD-AACU-01A	-0.05	0.5	-0.05	0.05	0.31	-0.11	-0.47	0.09	FALSE	0	0.02	-0.01	FALSE	TRUE
TCGA-G3-A3CG-01A	-0.05	-0.17	-0.05	0.3	0.74	0.03	-0.12	-0.09	FALSE	-0.02	0.08	-0.07	FALSE	TRUE
TCGA-CC-5263-01A	-0.05	-0.2	-0.05	-0.11	0.1	-0.36	0.87	-0.49	FALSE	0.03	-0.03	-0.01	FALSE	TRUE
TCGA-CC-A9FS-01A	-0.05	-0.47	-0.05	-0.09	0.7	-0.42	-1.09	-0.36	FALSE	0.01	-0.05	0.03	FALSE	TRUE
TCGA-BC-A8YO-01A	-0.06	-0.06	-1.09	1.84	0.37	1.14	1.29	1.74	TRUE	-0.02	-0.1	-0.05	FALSE	TRUE
TCGA-DD-A39X-11A	-0.07	-0.07	-0.48	-0.57	0.99	0.19	0.19	0.21	TRUE	-0.11	0.03	0	FALSE	TRUE
TCGA-RG-A7D4-01A	-0.07	-0.07	-0.75	1.47	0.12	1.25	0.35	2.15	TRUE	0.05	-0.17	0	FALSE	TRUE
TCGA-EP-A2KC-01A	-0.07	-0.62	-0.07	-0.05	0.17	-0.36	-0.33	-0.39	FALSE	0	0	0	FALSE	TRUE
TCGA-BC-A3KF-01A	-0.07	-0.51	-0.07	-0.56	0.29	-0.54	-0.27	-0.73	FALSE	0.02	-0.04	0.02	FALSE	TRUE
TCGA-DD-A3A5-11A	-0.07	-0.45	-0.07	-0.93	0.99	-0.47	-0.38	-0.55	FALSE	-0.05	0.06	-0.04	FALSE	TRUE
TCGA-DD-A4NG-01A	-0.08	-0.72	-0.08	-0.02	0.25	-0.24	0	-0.18	FALSE	0	-0.01	0.01	FALSE	TRUE
TCGA-DD-A1EG-01A	-0.08	0.44	-0.08	1.13	0.06	0.91	0.73	0.46	FALSE	-0.03	0.05	-0.03	FALSE	TRUE
TCGA-ED-A97K-01A	-0.09	0.75	-0.09	-0.28	0.12	-0.08	0.2	0.03	FALSE	0	0.03	-0.03	FALSE	TRUE
TCGA-BD-A2L6-01A	-0.1	-0.1	0.18	-0.3	0.8	-0.21	-0.63	0.12	TRUE	0.02	-0.05	0.04	FALSE	TRUE
TCGA-DD-A11B-01A	-0.1	-1.37	-0.1	-0.23	0.57	-0.74	-0.56	-0.95	FALSE	-0.04	0.01	0.02	FALSE	TRUE
TCGA-DD-A73D-01A	-0.1	-1.83	-0.1	-0.37	0.85	-1.25	-0.82	-1.47	FALSE	0.03	-0.09	0.04	FALSE	TRUE
TCGA-FV-A3R2-01A	-0.11	-0.5	-0.11	-0.31	0.56	-0.59	0.1	-0.47	FALSE	0.01	-0.03	-0.01	FALSE	TRUE
TCGA-BC-A216-11A	-0.11	-0.11	-0.38	-0.51	0.97	0.24	0.58	0.41	TRUE	-0.09	0.05	-0.03	FALSE	TRUE
TCGA-BW-A5NO-01A	-0.12	-0.07	-0.12	0.1	0.62	0.09	-0.09	-0.23	FALSE	0.01	-0.03	0.01	FALSE	TRUE
TCGA-DD-AAD0-01A	-0.12	-0.81	-0.12	0.08	0.45	-0.8	-0.28	-0.99	FALSE	0.06	-0.08	-0.01	FALSE	TRUE
TCGA-G3-A25S-01A	-0.12	-0.38	-0.12	-0.37	0.55	0.06	-0.35	-0.36	FALSE	0.05	-0.11	0.03	FALSE	TRUE
TCGA-LG-A6GG-01A	-0.12	-0.71	-0.12	-0.69	0.82	-0.85	-0.01	-1.37	FALSE	0.01	-0.01	-0.02	FALSE	TRUE
TCGA-DD-AAVW-01A	-0.13	0.31	-0.13	-0.1	0.1	0.03	-0.67	-0.23	FALSE	-0.09	0.06	0.02	FALSE	TRUE
TCGA-ED-A7XP-01A	-0.13	-0.33	-0.13	-0.26	0.35	-0.14	-0.3	-0.21	FALSE	-0.03	0.03	-0.01	FALSE	TRUE
TCGA-DD-A39W-01A	-0.13	-0.44	-0.13	0.69	0.74	-0.14	-0.52	-0.84	FALSE	-0.01	-0.03	0.02	FALSE	TRUE
TCGA-DD-A1EI-11A	-0.15	0.14	-0.15	0.04	0.97	0.32	0.2	-0.01	FALSE	-0.09	0.08	-0.01	FALSE	TRUE
TCGA-BC-A10U-11A	-0.15	-0.13	-0.15	-0.52	0.93	0.11	2.71	0.04	FALSE	-0.07	0.12	-0.07	FALSE	TRUE
TCGA-DD-A73C-01A	-0.15	-0.04	-0.15	-0.55	0.96	-0.24	-0.27	0.3	FALSE	-0.07	0.03	0.02	FALSE	TRUE
TCGA-RC-A7S9-01A	-0.15	-0.35	-0.15	0.36	0.71	0.2	0.26	-0.05	FALSE	0.07	-0.11	0.01	FALSE	TRUE
TCGA-DD-AAD8-01A	-0.16	-0.48	-0.16	-0.56	0.43	-0.52	-0.43	-0.3	FALSE	0.03	-0.03	-0.01	FALSE	TRUE
TCGA-EP-A3RK-11A	-0.16	-0.15	-0.16	-0.56	0.99	-0.18	-0.05	-0.32	FALSE	-0.09	0.05	0.01	FALSE	TRUE
TCGA-2Y-A9H2-01A	-0.16	0.6	-0.16	0.18	0.03	0.12	0.51	0.03	FALSE	0.02	-0.02	-0.01	FALSE	TRUE
TCGA-ZP-A9D0-01A	-0.17	-0.78	-0.17	-0.68	0.78	-0.64	-1.2	-1.01	FALSE	-0.05	0.02	0.01	FALSE	TRUE
TCGA-G3-A7M8-01A	-0.17	0.09	-0.17	-1.03	0.92	-0.54	0.8	-1.06	FALSE	-0.08	0.05	0	FALSE	TRUE
TCGA-DD-A113-11A	-0.18	-0.13	-0.18	-0.52	0.97	-0.14	-0.25	-0.38	FALSE	-0.11	0.12	-0.05	FALSE	TRUE
TCGA-G3-A25U-01A	-0.18	-1.18	-0.18	-0.64	0.85	-0.87	0.13	-0.92	FALSE	0.03	-0.07	0.01	FALSE	TRUE
TCGA-BC-A10Z-01A	-0.18	-1.15	-0.18	-1.53	0.84	-1.55	-0.79	-1.52	FALSE	0.03	-0.05	0	FALSE	TRUE
TCGA-UB-A7MC-01A	-0.18	-1.27	-0.18	-0.62	0.27	-0.96	0.36	-1.31	FALSE	0.04	-0.06	-0.01	FALSE	TRUE
TCGA-DD-AACK-01A	-0.19	-0.93	-0.19	-0.27	0.76	-0.54	-0.09	-0.69	FALSE	0.01	-0.04	0	FALSE	TRUE
TCGA-DD-A4NS-01A	-0.19	1.68	-0.19	0.38	0.22	0.45	0.4	1.35	FALSE	-0.1	0.12	-0.03	FALSE	TRUE
TCGA-QA-A7B7-01A	-0.19	-0.65	-0.19	-0.49	0.59	-0.47	0.34	-0.67	FALSE	0.05	-0.09	0.01	FALSE	TRUE
TCGA-YA-A8S7-01A	-0.2	0.71	-0.2	-0.03	0.05	0.28	-0.13	0.13	FALSE	-0.05	0.06	-0.04	FALSE	TRUE
TCGA-DD-A3A2-01A	-0.2	-0.45	-0.2	-0.37	0.99	-0.44	0.05	-0.57	FALSE	-0.06	0	0.03	FALSE	TRUE
TCGA-DD-AACE-01A	-0.21	-0.74	-0.21	-0.01	0.53	-0.37	-0.48	-0.31	FALSE	-0.02	0.01	-0.03	FALSE	TRUE
TCGA-DD-A11A-01A	-0.24	-1.08	-0.24	-0.53	0.4	-0.8	-0.8	-1.11	FALSE	0.01	-0.04	-0.01	FALSE	TRUE
TCGA-BC-A10Q-11A	-0.24	-0.16	-0.24	-0.4	0.97	-0.06	1.22	-0.46	FALSE	-0.07	0.08	-0.05	FALSE	TRUE
TCGA-G3-A3CH-01A	-0.24	0.52	-0.24	-0.07	0.54	0	0.16	0.23	FALSE	-0.03	0	0	FALSE	TRUE
TCGA-FV-A3I1-01A	-0.26	0.85	-0.26	0.51	0.1	0.25	0.35	-0.44	FALSE	-0.04	0.04	-0.04	FALSE	TRUE
TCGA-DD-A1EE-01A	-0.26	-1	-0.26	-0.49	0.44	-0.58	-0.09	-1.52	FALSE	0	-0.02	-0.02	FALSE	TRUE
TCGA-ZP-A9CY-01A	-0.26	0.24	-0.26	0.15	0.87	-0.07	0.06	-0.3	FALSE	-0.11	0.12	-0.04	FALSE	TRUE
TCGA-CC-A8HT-01A	-0.26	-0.33	-0.26	0.26	0.15	-0.21	0.1	-0.25	FALSE	0.05	-0.1	0.01	FALSE	TRUE
TCGA-BC-A10T-11A	-0.27	-0.23	-0.27	-0.24	0.95	0.28	1.33	-0.14	FALSE	-0.1	0.09	-0.05	FALSE	TRUE
TCGA-MR-A520-01A	-0.27	-0.74	-0.27	-0.57	0.99	-0.43	-0.02	-0.06	FALSE	-0.09	0.02	0.03	FALSE	TRUE
TCGA-CC-A7IE-01A	-0.28	-0.28	0.07	0.83	0.03	0.74	-0.34	1.26	TRUE	0.07	-0.08	0.01	FALSE	TRUE
TCGA-BC-A10U-01A	-0.28	-0.44	-0.28	-0.93	0.19	-0.88	-1.17	-0.84	FALSE	-0.01	-0.01	-0.01	FALSE	TRUE
TCGA-G3-A25V-01A	-0.29	1.17	-0.29	0.65	0.69	0.48	0.74	0.3	FALSE	-0.11	0.11	-0.05	FALSE	TRUE
TCGA-DD-A4NA-01A	-0.29	0.32	-0.29	-0.04	0.23	-0.02	0.87	-0.93	FALSE	-0.03	0.04	-0.05	FALSE	TRUE
TCGA-ZP-A9D1-01A	-0.29	0.2	-0.29	-0.03	0.43	-0.09	-0.4	-0.04	FALSE	-0.06	0.07	-0.05	FALSE	TRUE
TCGA-G3-A5SM-01A	-0.3	0.89	-0.3	0.45	0.33	0.43	0.41	-0.31	FALSE	-0.07	0.09	-0.05	FALSE	TRUE
TCGA-WX-AA46-01A	-0.3	-0.4	-0.3	-0.53	0.95	-0.27	1.02	-0.47	FALSE	-0.08	0.06	-0.03	FALSE	TRUE
TCGA-DD-A1EH-11A	-0.3	-0.24	-0.3	0.19	0.99	0.32	0.42	0.64	FALSE	-0.1	0.05	-0.01	FALSE	TRUE
TCGA-2Y-A9GU-01A	-0.33	-0.5	-0.33	-0.37	0.89	-0.4	-1.19	-0.22	FALSE	-0.02	-0.03	0.01	FALSE	TRUE
TCGA-DD-AAE1-01A	-0.33	-0.79	-0.33	0.14	0.11	-0.24	-0.75	-0.9	FALSE	0.01	-0.09	0.03	FALSE	TRUE
TCGA-DD-AAVY-01A	-0.33	-1.27	-0.33	-0.32	0.63	-0.68	-0.64	-0.8	FALSE	0	-0.06	0.02	FALSE	TRUE
TCGA-FV-A23B-01A	-0.33	-0.33	-0.33	0.64	0.15	0.09	-0.14	0.16	FALSE	0	-0.05	0	FALSE	TRUE
TCGA-DD-AAW1-01A	-0.34	-0.63	-0.34	0.1	0.58	-0.52	-0.04	-1.01	FALSE	-0.02	0.01	-0.03	FALSE	TRUE
TCGA-BC-A217-01A	-0.34	0.02	-0.34	0.57	0.68	0.37	0.54	-0.01	FALSE	0.05	-0.1	0	FALSE	TRUE
TCGA-2Y-A9GZ-01A	-0.34	-0.18	-0.34	-0.75	0.86	-0.74	-0.2	-0.96	FALSE	0	-0.06	0.02	FALSE	TRUE
TCGA-BC-A10X-11A	-0.34	-0.5	-0.34	-0.13	0.98	0.22	0.5	-0.1	FALSE	-0.1	0.08	-0.04	FALSE	TRUE
TCGA-G3-A7M5-01A	-0.35	0.24	-0.35	-0.4	0.93	-0.13	-0.12	-0.22	FALSE	0.01	-0.08	0.01	FALSE	TRUE
TCGA-DD-AACZ-01A	-0.36	-0.36	-1.16	1.35	0.07	1.2	0.69	1.08	TRUE	-0.05	-0.12	-0.01	FALSE	TRUE
TCGA-MI-A75C-01A	-0.38	0	-0.38	0.18	0.79	0.09	-0.33	-0.21	FALSE	0.05	-0.12	0.01	FALSE	TRUE
TCGA-BC-A10Y-01A	-0.38	0.13	-0.38	0.71	0.79	0.47	0.3	0.27	FALSE	0.05	-0.09	-0.01	FALSE	TRUE
TCGA-DD-A4NH-01A	-0.38	-0.11	-0.38	-0.59	0.05	-0.55	-0.32	-0.64	FALSE	-0.01	0.01	-0.05	FALSE	TRUE
TCGA-DD-A39W-11A	-0.39	0	-0.39	-0.84	0.99	0.02	-0.11	-0.3	FALSE	-0.11	0.05	-0.01	FALSE	TRUE
TCGA-DD-A1EJ-11A	-0.39	-0.39	-0.73	0.07	0.98	0.22	0.73	0.2	TRUE	-0.13	0.07	-0.06	FALSE	TRUE
TCGA-DD-A4NL-01A	-0.39	0.52	-0.39	-0.72	0.8	-0.26	-0.21	-0.17	FALSE	-0.12	0.1	-0.04	FALSE	TRUE
TCGA-FV-A3I0-11A	-0.39	-0.34	-0.39	-0.61	0.99	-0.21	1.71	-0.86	FALSE	-0.07	0.09	-0.09	FALSE	TRUE
TCGA-BW-A5NQ-01A	-0.39	-0.39	-0.57	1.77	0.69	1.18	0.76	1.98	TRUE	0.04	-0.14	0	FALSE	TRUE
TCGA-DD-A4NK-01A	-0.4	-0.05	-0.4	-0.46	0.81	-0.61	-0.2	-0.83	FALSE	-0.05	-0.01	0	FALSE	TRUE
TCGA-DD-AACX-01A	-0.4	-0.57	-0.4	0.02	0.62	-0.34	-0.09	-0.39	FALSE	0.03	-0.08	-0.01	FALSE	TRUE
TCGA-EP-A12J-01A	-0.41	-0.42	-0.41	0.43	0.69	-0.06	0.51	-0.49	FALSE	0	-0.03	-0.02	FALSE	TRUE
TCGA-GJ-A6C0-01A	-0.42	0.46	-0.42	0.57	0.7	0.7	2.58	-0.38	FALSE	-0.03	0.02	-0.06	FALSE	TRUE
TCGA-LG-A9QD-01A	-0.42	-0.16	-0.42	0.52	0.88	0.17	0.08	-0.1	FALSE	-0.05	0.02	-0.04	FALSE	TRUE
TCGA-BD-A3EP-01A	-0.42	1.85	-0.42	0.24	0.04	0.32	-0.14	0.52	FALSE	-0.06	0.02	-0.02	FALSE	TRUE
TCGA-DD-AAEI-01A	-0.43	-0.1	-0.43	0.09	0.72	0.01	-0.84	-0.05	FALSE	-0.02	-0.05	0	FALSE	TRUE
TCGA-DD-AACF-01A	-0.43	-0.38	-0.43	0.22	0.8	0.1	0.71	-0.48	FALSE	0.03	-0.11	0	FALSE	TRUE
TCGA-DD-A1EB-01A	-0.44	-0.11	-0.44	0.52	0.92	0.29	1.2	0.28	FALSE	-0.05	0.02	-0.03	FALSE	TRUE
TCGA-DD-A3A2-11A	-0.44	0	-0.44	-0.47	0.99	0.11	0.57	0	FALSE	-0.11	0.04	0	FALSE	TRUE
TCGA-UB-A7MD-01A	-0.46	0.93	-0.46	0.21	0.27	0.2	0.25	-0.4	FALSE	-0.04	0.03	-0.06	FALSE	TRUE
TCGA-G3-A5SK-01A	-0.46	-0.46	-1.07	0.76	0.96	0.65	0.49	0.62	TRUE	-0.11	-0.01	-0.05	FALSE	TRUE
TCGA-2Y-A9GX-01A	-0.46	1.2	-0.46	0.73	0.22	0.73	0.66	1.04	FALSE	-0.13	0.13	-0.06	FALSE	TRUE
TCGA-DD-AADF-01A	-0.47	-0.47	0.06	0.46	0.95	0.3	-0.3	1.21	TRUE	0.09	-0.08	-0.01	FALSE	TRUE
TCGA-DD-A1EK-01A	-0.47	0.39	-0.47	-0.27	0.73	-0.02	0.98	-0.46	FALSE	-0.09	0.04	-0.02	FALSE	TRUE
TCGA-DD-A4NJ-01A	-0.47	0	-0.47	-0.04	0.17	-0.17	0.5	-0.41	FALSE	-0.03	-0.02	-0.01	FALSE	TRUE
TCGA-CC-5259-01A	-0.48	-0.48	0.34	0.21	0.08	0.41	-0.71	0.4	TRUE	0.07	-0.03	0.01	FALSE	TRUE
TCGA-ZS-A9CF-02A	-0.48	-0.5	-0.48	-0.09	0.72	-0.39	0.59	-0.44	FALSE	0.01	-0.08	0	FALSE	TRUE
TCGA-2Y-A9H9-01A	-0.5	0.15	-0.5	0.09	0.77	-0.01	-0.18	-0.1	FALSE	0.01	-0.04	-0.04	FALSE	TRUE
TCGA-WJ-A86L-01A	-0.52	0.19	-0.52	-0.35	0.52	-0.64	0.08	-1.37	FALSE	-0.02	-0.05	-0.01	FALSE	TRUE
TCGA-DD-A3A1-01A	-0.52	-0.21	-0.52	-0.1	0.97	0.06	-0.25	0.08	FALSE	0	-0.08	0	FALSE	TRUE
TCGA-2Y-A9H6-01A	-0.54	1.36	-0.54	-0.26	0.25	0.1	-0.86	0.07	FALSE	-0.11	0.03	0	FALSE	TRUE
TCGA-DD-A1EC-11A	-0.54	0.47	-0.54	-0.43	0.91	0.26	0.42	0.06	FALSE	-0.15	0.1	-0.04	FALSE	TRUE
TCGA-BC-A10Z-11A	-0.54	-0.04	-0.54	-0.31	0.86	0	1.56	0.37	FALSE	-0.07	0.07	-0.08	FALSE	TRUE
TCGA-G3-A3CK-01A	-0.58	-0.58	-0.6	0.82	0.89	0.48	-0.17	1.25	TRUE	-0.05	-0.03	-0.01	FALSE	TRUE
TCGA-DD-AAEA-01A	-0.62	0.18	-0.62	0.6	0.23	0.53	0.93	1.02	FALSE	0.01	-0.1	-0.01	FALSE	TRUE
TCGA-4R-AA8I-01A	-0.63	0.2	-0.63	0.5	0.81	-0.06	0.57	-0.86	FALSE	-0.02	-0.04	-0.02	FALSE	TRUE
TCGA-ZP-A9D4-01A	-0.63	-0.62	-0.63	-0.26	0.6	-0.89	-0.07	-0.98	FALSE	-0.03	-0.06	-0.01	FALSE	TRUE
TCGA-EP-A12J-11A	-0.64	0.77	-0.64	0.99	0.97	0.82	1.38	0.92	FALSE	-0.12	0.07	-0.07	FALSE	TRUE
TCGA-DD-AAED-01A	-0.64	-0.73	-0.64	-0.88	0.14	-0.85	-1.19	-0.93	FALSE	0.01	-0.11	0	FALSE	TRUE
TCGA-DD-AAW0-01A	-0.65	0.52	-0.65	0.19	0.35	0.07	0.21	0.25	FALSE	-0.13	0.07	-0.03	FALSE	TRUE
TCGA-EP-A26S-11A	-0.68	0.32	-0.68	-0.26	0.99	0.18	0.42	0.09	FALSE	-0.16	0.06	-0.02	FALSE	TRUE
TCGA-3K-AAZ8-01A	-0.69	-0.05	-0.69	0.67	0.84	0.21	-0.33	0.15	FALSE	-0.03	-0.06	-0.02	FALSE	TRUE
TCGA-DD-A119-11A	-0.7	0.16	-0.7	-0.4	0.95	0.31	1.01	-0.13	FALSE	-0.16	0.09	-0.04	FALSE	TRUE
TCGA-DD-A11C-11A	-0.71	0.31	-0.71	-0.42	0.97	0.27	0.82	0.05	FALSE	-0.14	0.04	-0.02	FALSE	TRUE
TCGA-DD-AAVX-01A	-0.72	0.3	-0.72	1.15	0.93	0.49	1.27	0.12	FALSE	-0.05	-0.01	-0.06	FALSE	TRUE
TCGA-G3-A6UC-01A	-0.78	-0.47	-0.78	-0.66	0.8	-0.78	-0.03	-1.33	FALSE	-0.04	-0.07	0	FALSE	TRUE
TCGA-G3-A3CI-01A	-0.81	0.59	-0.81	-0.42	0.93	-0.06	-0.04	0.15	FALSE	-0.13	0.01	0	FALSE	TRUE
TCGA-ZS-A9CF-01A	-0.82	-0.13	-0.82	0.24	0.78	-0.12	0.54	-0.41	FALSE	-0.03	-0.08	-0.01	FALSE	TRUE
TCGA-BC-A110-11A	-0.89	-0.11	-0.89	0.02	0.97	0.38	3.49	0.04	FALSE	-0.1	0.05	-0.1	FALSE	TRUE
TCGA-DD-A1ED-01A	-0.91	0.69	-0.91	-0.15	0.84	0.3	0.43	0.57	FALSE	-0.15	0.06	-0.05	FALSE	TRUE
TCGA-DD-AADQ-01A	-0.93	-0.93	-0.22	0.55	0.89	0.25	0.32	0.27	TRUE	0.03	-0.06	-0.01	FALSE	TRUE
TCGA-DD-A118-11A	-0.93	-0.48	-0.93	-0.21	1	0.23	1.04	0.21	FALSE	-0.14	0	-0.02	FALSE	TRUE
TCGA-FV-A3I1-11A	-1.03	0.68	-1.03	-0.12	0.96	0.22	0.32	-0.43	FALSE	-0.16	0.03	-0.02	FALSE	TRUE
TCGA-ZP-A9CV-01A	-1.07	0.47	-1.07	0.43	0.7	0.42	0.81	0.21	FALSE	-0.1	0.01	-0.08	FALSE	TRUE
TCGA-2Y-A9GW-01A	-1.17	0.92	-1.17	0.66	0.24	0.53	1.2	-0.73	FALSE	-0.16	0.05	-0.06	FALSE	TRUE
TCGA-DD-A73A-01A	-1.19	0.08	-1.19	-0.07	0.85	-0.12	-0.32	0.74	FALSE	-0.08	-0.09	-0.01	FALSE	TRUE
TCGA-DD-A1EA-01A	-1.3	0.07	-1.3	0.97	0.53	0.6	0.58	0.93	FALSE	-0.07	-0.1	-0.03	FALSE	TRUE
TCGA-2Y-A9GV-01A	-1.4	0.6	-1.4	-0.17	0.66	0.05	0.03	-0.39	FALSE	-0.16	-0.01	-0.04	FALSE	TRUE
TCGA-BC-A10R-11A	-1.45	0.49	-1.45	0.17	0.97	0.76	2.69	0.25	FALSE	-0.17	0.05	-0.11	FALSE	TRUE
TCGA-GJ-A3OU-01A	-1.59	1.58	-1.59	1.43	0.15	1.39	2.32	0	FALSE	-0.22	0.04	-0.06	FALSE	TRUE
TCGA-5R-AA1C-01A	-1.74	-1.74	0	0.85	0.95	0.02	-0.52	0.28	TRUE	-0.01	-0.02	0.03	FALSE	TRUE

## Sheet: Supplementary Table 6
Supplementary Table 6: TIDE score of samples in ICGC-LIRI-JP cohort
Patient	TIDE	Dysfunction	Exclusion	IFNG	MSI Expr Sig	Merck18	CD274	CD8	CTL.flag	MDSC	CAF	TAM M2	No benefits	Responder
DO45275-SP99273-N	2.79	2.79	-1.13	1.11	0.36	1.53	0.75	2.35	TRUE	-0.13	-0.02	-0.01	FALSE	FALSE
DO48743-SP192683-N	2.69	2.69	-1.44	1.13	0.7	1.07	0.64	1.22	TRUE	-0.15	-0.01	-0.06	FALSE	FALSE
DO23530-SP50140-N	2.5	2.5	-1.01	1.42	0.05	1.9	1.34	3.13	TRUE	-0.09	0.01	-0.07	FALSE	FALSE
DO45094-SP135210-N	2.45	2.45	-1.45	2	0.21	1.94	1.01	3.25	TRUE	-0.14	-0.05	-0.02	FALSE	FALSE
DO45181-SP99085-T	2.43	2.43	-1.48	1.51	0.64	1.23	0.62	1.21	TRUE	-0.13	-0.01	-0.08	FALSE	FALSE
DO48747-SP192686-N	2.15	2.15	-0.17	0.73	0.25	0.91	0.49	1.5	TRUE	-0.07	0.07	-0.01	FALSE	FALSE
DO23530-SP50141-T	2.1	2.1	-0.16	1.25	0.09	1.57	1.06	2.71	TRUE	-0.06	0.1	-0.06	FALSE	FALSE
DO23535-SP192555-N	2.09	2.09	-0.63	0.54	0.39	0.53	0.13	0.62	TRUE	-0.14	0.09	-0.04	FALSE	FALSE
DO45289-SP99305-T	2.07	0.19	2.07	-1.71	0.11	-1.21	-1.76	-2.06	FALSE	0.16	0.11	0.03	TRUE	FALSE
DO45155-SP99033-T	2.01	0.25	2.01	-0.97	0.01	-0.68	-0.95	-0.79	FALSE	0.07	0.19	0.04	FALSE	FALSE
DO45289-SP135394-N	1.99	0.24	1.99	-1.12	0.12	-0.71	-1.73	-1.27	FALSE	0.15	0.11	0.04	TRUE	FALSE
DO23536-SP192556-N	1.95	1.95	-1.44	2.13	0.87	1.73	1.01	1.93	TRUE	-0.13	-0.02	-0.05	FALSE	FALSE
DO23514-SP192411-N	1.92	1.92	-2.23	1.28	0.64	1.25	1.26	1.04	TRUE	-0.21	0.01	-0.12	FALSE	FALSE
DO50819-SP112221-T	1.91	1.91	-1.42	1.29	0.34	1.63	1.13	2.27	TRUE	-0.07	-0.07	-0.07	FALSE	FALSE
DO45269-SP192661-N	1.9	1.9	-1.48	1.44	0.51	1.32	1.47	1.35	TRUE	-0.15	0.02	-0.09	FALSE	FALSE
DO45141-SP99001-T	1.89	1.89	-1.33	0.76	0.09	1.06	0.47	1.39	TRUE	-0.16	-0.02	-0.01	FALSE	FALSE
DO48716-SP192666-N	1.87	1.87	-1.81	0.57	0.5	1.24	0.85	2.02	TRUE	-0.2	-0.03	-0.03	FALSE	FALSE
DO23511-SP192263-N	1.84	1.84	-0.44	0.64	0.48	0.92	-0.38	1.07	TRUE	-0.04	0	-0.03	FALSE	FALSE
DO48672-SP192415-N	1.81	1.81	-0.53	0.42	0.66	0.7	0.78	1.01	TRUE	-0.09	0.07	-0.05	FALSE	FALSE
DO48679-SP192457-N	1.78	1.78	-1.35	0.69	0.72	0.91	0.77	1.1	TRUE	-0.18	0.05	-0.07	FALSE	FALSE
DO23543-SP192605-N	1.77	1.77	-2.3	1.85	0.36	1.4	1.57	1.55	TRUE	-0.15	-0.11	-0.07	FALSE	FALSE
DO50813-SP192713-N	1.76	1.76	-0.82	0.62	0.47	0.9	0.54	0.75	TRUE	-0.09	-0.03	0	FALSE	FALSE
DO48695-SP192636-N	1.75	1.75	-1.09	1.11	0.68	0.9	0.67	0.7	TRUE	-0.17	0.07	-0.05	FALSE	FALSE
DO45115-SP191868-N	1.69	1.69	-2.04	1.1	0.76	1.09	1.45	1.78	TRUE	-0.19	-0.01	-0.1	FALSE	FALSE
DO45161-SP135245-N	1.66	1.66	-1.81	0.26	0.76	0.63	0.06	0.4	TRUE	-0.18	-0.05	-0.02	FALSE	FALSE
DO45175-SP192420-N	1.62	1.62	-1.07	0.72	0.9	0.83	0.02	0.85	TRUE	-0.13	0	-0.03	FALSE	FALSE
DO45213-SP99149-T	1.62	-1.12	1.62	-0.46	0.03	-0.9	-0.91	-1.1	FALSE	0.12	0.08	0.04	FALSE	FALSE
DO45259-SP99241-T	1.58	-0.88	1.58	-1.16	0	-1.41	-2.18	-1.85	FALSE	0.14	0.01	0.08	TRUE	FALSE
DO50776-SP112133-T	1.57	0.29	1.57	-0.19	0.56	-0.26	-1.41	-0.72	FALSE	0.07	0.1	0.07	FALSE	FALSE
DO50857-SP192725-N	1.51	1.51	-0.72	1.18	0.29	1.29	1.17	2.03	TRUE	-0.11	0.06	-0.06	FALSE	FALSE
DO45092-SP98898-T	1.48	-0.61	1.48	-0.77	0.17	-0.76	-1.33	-0.97	FALSE	0.12	0.09	0.01	FALSE	FALSE
DO45095-SP98904-T	1.48	1.48	0.29	0.41	0.31	0.83	-0.93	1.19	TRUE	0.01	-0.01	0.04	FALSE	FALSE
DO45287-SP99301-T	1.46	1.46	-1.42	2.71	0.35	2.32	2.39	2.85	TRUE	-0.06	-0.09	-0.06	FALSE	FALSE
DO48693-SP107032-T	1.45	1.45	-1.24	1.45	0.49	1.39	1.38	2.2	TRUE	-0.05	-0.1	-0.04	FALSE	FALSE
DO45179-SP99081-T	1.44	-0.86	1.44	-0.75	0.38	-0.89	-1.24	-1.33	FALSE	0.12	0.04	0.06	FALSE	FALSE
DO50787-SP112156-T	1.43	1.43	-2.3	1.87	0.26	1.31	0.86	1.73	TRUE	-0.16	-0.09	-0.08	FALSE	FALSE
DO45307-SP99341-T	1.43	1.04	1.43	0.14	0.02	0.45	1.38	-0.09	FALSE	0.1	0.09	0.01	FALSE	FALSE
DO45139-SP112184-T	1.4	-0.26	1.4	-0.16	0.01	-0.46	-1.3	-0.43	FALSE	0.13	0.02	0.04	FALSE	FALSE
DO23545-SP50171-T	1.39	-0.96	1.39	-0.59	0.33	-0.78	-0.98	-1.15	FALSE	0.18	-0.03	0.05	FALSE	FALSE
DO23523-SP50127-T	1.36	1.36	-2.23	0.38	0.07	1.24	1.52	0.7	TRUE	-0.25	0	-0.07	FALSE	FALSE
DO48757-SP192688-N	1.35	1.35	-0.72	0.88	0.67	0.65	0.37	0.7	TRUE	-0.13	0.08	-0.04	FALSE	FALSE
DO45219-SP99161-T	1.33	-1.09	1.33	-0.79	0.01	-1.01	-1.53	-1.2	FALSE	0.11	0.03	0.05	FALSE	FALSE
DO23516-SP50113-T	1.33	-1.03	1.33	-1.89	0.44	-1.59	-2.47	-1.75	FALSE	0.15	-0.03	0.07	TRUE	FALSE
DO45143-SP135237-N	1.3	1.3	-0.7	1	0.89	1.15	0.28	1.77	TRUE	-0.13	0.03	-0.01	FALSE	FALSE
DO50803-SP112188-T	1.29	1.29	-2.13	2.16	0.47	1.66	1.8	2	TRUE	-0.13	-0.05	-0.13	FALSE	FALSE
DO45101-SP135216-N	1.28	1.28	-1	0.58	0.35	0.65	0.45	0.94	TRUE	-0.05	-0.04	-0.06	FALSE	FALSE
DO45103-SP98925-T	1.28	0.52	1.28	-0.69	0.07	-0.15	-1.1	-0.52	FALSE	0.03	0.14	0.03	FALSE	FALSE
DO45109-SP98937-T	1.28	1.28	0.95	-0.57	0.64	0.03	-1.18	0.27	TRUE	0.01	0.1	0.04	FALSE	FALSE
DO23549-SP50179-T	1.27	1.27	-2.55	2.29	0.22	2.15	1.59	2.68	TRUE	-0.09	-0.2	-0.08	FALSE	FALSE
DO48747-SP107132-T	1.27	1.27	0.28	1.06	0.53	1.75	0.56	1.87	TRUE	0.04	0.02	-0.02	FALSE	FALSE
DO48682-SP107012-T	1.27	-1.48	1.27	-1.18	0.39	-1.42	-1.2	-1.65	FALSE	0.15	-0.01	0.05	TRUE	FALSE
DO23550-SP192644-N	1.27	1.27	-0.93	1.17	0.82	0.74	0.39	0.35	TRUE	-0.12	0.07	-0.08	FALSE	FALSE
DO45189-SP99101-T	1.25	-0.6	1.25	-0.83	0	-1.17	-1.77	-1.26	FALSE	0.09	0.01	0.08	FALSE	FALSE
DO23515-SP50111-T	1.24	0.45	1.24	0.55	0.01	0.28	-0.87	-0.44	FALSE	0.11	0.02	0.05	FALSE	FALSE
DO45305-SP99337-T	1.24	0.41	1.24	-0.29	0.02	-0.36	-1.1	-0.53	FALSE	0.13	0.06	0	FALSE	FALSE
DO45245-SP135341-N	1.23	1.23	-1.23	0.48	0.76	0.62	0.79	0.69	TRUE	-0.16	0	-0.02	FALSE	FALSE
DO50809-SP112201-T	1.23	0.07	1.23	-0.9	0.17	-0.82	-0.87	-0.93	FALSE	0.09	0.02	0.07	FALSE	FALSE
DO48712-SP107063-T	1.23	0.41	1.23	-0.36	0.11	-0.4	-1.41	-0.67	FALSE	0.05	0.1	0.04	FALSE	FALSE
DO45177-SP99077-T	1.22	-0.33	1.22	-0.49	0.57	-0.35	-0.57	-0.19	FALSE	-0.06	0.18	0.07	FALSE	FALSE
DO45147-SP192387-T	1.22	0.31	1.22	-0.11	0.03	-0.08	-0.89	-0.11	FALSE	0.11	0	0.06	FALSE	FALSE
DO23526-SP50133-T	1.2	0.3	1.2	-0.17	0	-0.46	-0.8	-0.11	FALSE	0.14	0	0.03	FALSE	FALSE
DO45183-SP192427-N	1.18	1.18	0.82	0.54	0.01	0.62	1.83	1.22	TRUE	0.02	0.16	-0.07	FALSE	FALSE
DO45249-SP135350-N	1.16	1.16	0.2	-0.46	0.63	0.01	-0.21	0.55	TRUE	-0.04	0.06	0.01	FALSE	FALSE
DO45165-SP99053-T	1.16	-0.4	1.16	-0.02	0.07	-0.36	-0.75	-0.87	FALSE	0.04	0.09	0.03	FALSE	FALSE
DO45247-SP99217-T	1.16	-1.9	1.16	-0.35	0.18	-0.71	-1.03	-0.41	FALSE	0.09	-0.01	0.09	FALSE	FALSE
DO50855-SP112300-T	1.15	0.54	1.15	-0.62	0.01	-0.28	-1.69	0.58	FALSE	0.06	0.04	0.07	FALSE	FALSE
DO23545-SP192619-N	1.15	1.15	-1.12	0.8	0.51	0.7	0.49	0.59	TRUE	-0.03	-0.05	-0.08	FALSE	FALSE
DO23529-SP192523-N	1.14	1.14	-1.13	0.79	0.56	0.47	0.5	0.51	TRUE	-0.14	0.02	-0.04	FALSE	FALSE
DO45231-SP135322-N	1.13	1.13	-1.31	0.84	0.55	0.98	0.53	1.3	TRUE	-0.18	0.04	-0.05	FALSE	FALSE
DO50803-SP192703-N	1.12	1.12	-0.41	0.31	0.9	0.54	0.06	0.98	TRUE	-0.09	0.05	-0.03	FALSE	FALSE
DO48761-SP192690-N	1.11	1.11	-0.71	0.4	0.53	0.67	1.4	1.05	TRUE	-0.12	0.11	-0.1	FALSE	FALSE
DO45161-SP99045-T	1.1	-0.88	1.1	-0.3	0.61	-0.33	-0.69	-0.79	FALSE	0.11	-0.02	0.07	FALSE	FALSE
DO48751-SP107136-T	1.09	-1.8	1.09	-2.03	0.88	-2.24	-1.32	-2	FALSE	0.13	-0.06	0.08	TRUE	FALSE
DO45193-SP192439-N	1.08	0.33	1.08	-0.23	0.76	-0.06	-0.69	0.4	FALSE	0.01	0.14	0.01	FALSE	FALSE
DO45145-SP135241-N	1.08	1.08	-0.75	0.06	0.55	0.49	-0.12	0.32	TRUE	-0.03	-0.02	-0.07	FALSE	FALSE
DO23527-SP192507-N	1.08	1.08	-1.73	1.82	0.9	1.45	0.87	1.63	TRUE	-0.18	-0.03	-0.04	FALSE	FALSE
DO48717-SP107073-T	1.08	-0.05	1.08	-0.4	0.29	-0.25	-0.02	0.1	FALSE	0.1	0.03	0.03	FALSE	FALSE
DO48719-SP192669-N	1.07	1.07	-1.61	-0.19	0.8	0.45	0.37	0.47	TRUE	-0.17	-0.06	-0.02	FALSE	FALSE
DO48759-SP107150-T	1.07	-0.39	1.07	-0.21	0.65	-0.43	-0.89	-0.84	FALSE	0.07	0.04	0.05	FALSE	FALSE
DO23529-SP50139-T	1.04	-0.94	1.04	-0.71	0.21	-1.17	-1.39	-1.63	FALSE	0.09	0.03	0.03	FALSE	FALSE
DO227801-SP192708-N	1.03	1.03	-0.23	0.96	0.96	0.92	0.37	0.7	TRUE	-0.02	0.02	-0.03	FALSE	FALSE
DO45129-SP98975-T	1.03	-1.89	1.03	-0.77	0.76	-1.24	-1.57	-1.62	FALSE	0.08	0.02	0.05	FALSE	FALSE
DO23510-SP50101-T	1.02	-0.33	1.02	-0.14	0.07	-0.35	-1.07	-0.73	FALSE	0.07	0.07	0.01	FALSE	FALSE
DO45119-SP98955-T	1.01	-1.7	1.01	-0.58	0.82	-0.94	-1.42	-1.29	FALSE	0.05	0.06	0.05	FALSE	FALSE
DO48727-SP107091-T	0.99	-1.42	0.99	-1.57	0.49	-1.4	-1.32	-1.85	FALSE	0.09	-0.02	0.08	FALSE	FALSE
DO45269-SP99261-T	0.98	-1	0.98	0.28	0.28	-0.32	-0.75	-0.17	FALSE	0.17	-0.07	0.04	FALSE	FALSE
DO45187-SP99097-T	0.97	-1.29	0.97	-0.56	0.02	-0.99	-1.8	-1.18	FALSE	0.08	-0.01	0.07	FALSE	FALSE
DO45153-SP99029-T	0.97	0.97	-0.04	0.54	0.37	0.68	0.22	1.24	TRUE	-0.06	0.05	0	FALSE	FALSE
DO48728-SP107094-T	0.97	0.97	-0.86	1.95	0.02	1.37	1.09	1.89	TRUE	-0.05	-0.02	-0.05	FALSE	FALSE
DO45137-SP98991-T	0.96	-0.75	0.96	-0.15	0.02	-0.53	-1.15	-0.79	FALSE	0.02	0.1	0.04	FALSE	FALSE
DO45117-SP191879-N	0.96	0.96	-1.35	0.66	0.8	0.72	0.32	0.95	TRUE	-0.16	0.02	-0.06	FALSE	FALSE
DO50825-SP112234-T	0.96	-1.25	0.96	-1.06	0.32	-0.91	-0.34	-0.68	FALSE	0.1	-0.04	0.07	FALSE	FALSE
DO23542-SP192603-N	0.95	0.95	-0.98	1.28	0.52	1.14	1.65	1.11	TRUE	-0.08	0.02	-0.09	FALSE	FALSE
DO45096-SP98907-T	0.94	-1.37	0.94	-0.2	0.79	-0.75	-1.17	-1.09	FALSE	0.08	-0.02	0.08	FALSE	FALSE
DO45277-SP99279-T	0.93	0.93	-1.43	1.71	0.01	1.93	2.42	2.27	TRUE	-0.09	-0.04	-0.08	FALSE	FALSE
DO45127-SP191903-N	0.93	0.93	-0.31	0.81	0.45	0.75	1.48	1.07	TRUE	-0.11	0.15	-0.09	FALSE	FALSE
DO45221-SP135306-N	0.93	0.93	-1.14	1.33	0.94	1	0.87	0.99	TRUE	-0.1	-0.01	-0.05	FALSE	FALSE
DO45205-SP99133-T	0.93	-0.82	0.93	-0.59	0.01	-1.11	-1.37	0.22	FALSE	0.08	0.01	0.05	FALSE	FALSE
DO45097-SP98913-T	0.91	-1.15	0.91	-1.18	0.91	-1.26	-0.74	-1.97	FALSE	0.11	-0.03	0.05	FALSE	FALSE
DO45133-SP135231-N	0.91	0.91	-1.82	0.77	0.86	0.61	0.35	1.19	TRUE	-0.15	-0.07	-0.05	FALSE	FALSE
DO45141-SP135235-N	0.91	0.91	0.06	0.05	0.83	0.42	0.04	0.98	TRUE	-0.09	0.09	0.01	FALSE	FALSE
DO50859-SP112310-T	0.9	-2.03	0.9	-1.65	0.33	-1.84	-1.27	-1.71	FALSE	0.09	-0.03	0.08	FALSE	FALSE
DO48723-SP107084-T	0.9	-1.39	0.9	-0.71	0.59	-0.72	-0.48	-1.75	FALSE	0.14	-0.04	0.04	FALSE	FALSE
DO45097-SP135212-N	0.9	0.9	-1.1	0.8	0.94	0.61	0.22	0.43	TRUE	-0.09	-0.03	-0.05	FALSE	FALSE
DO45099-SP98915-T	0.89	-0.65	0.89	-0.74	0.16	-0.6	-0.76	-0.76	FALSE	0.07	0.01	0.06	FALSE	FALSE
DO45175-SP99073-T	0.89	-1.61	0.89	-1.36	0.71	-1.33	-0.76	-2.11	FALSE	0.09	-0.03	0.07	FALSE	FALSE
DO48757-SP107146-T	0.88	-1.05	0.88	-0.87	0.02	-1.49	-1.52	-1.09	FALSE	0.12	-0.06	0.07	FALSE	FALSE
DO23508-SP50097-T	0.88	-0.39	0.88	-0.45	0.94	-0.67	-1.17	-0.78	FALSE	0.13	-0.08	0.07	FALSE	FALSE
DO23519-SP50119-T	0.88	-0.34	0.88	0.26	0.2	0.1	0.05	-1.27	FALSE	0.12	-0.03	0.04	FALSE	FALSE
DO48677-SP107004-T	0.86	-1.28	0.86	-1.32	0.68	-1.38	-1.42	-1.52	FALSE	0.06	0	0.06	FALSE	FALSE
DO50802-SP112186-T	0.86	-1.02	0.86	-1.42	0.63	-1.42	-1.31	-1.62	FALSE	0.09	-0.02	0.05	FALSE	FALSE
DO48681-SP107010-T	0.86	-0.85	0.86	-1.34	0.01	-1.37	-1.69	-0.42	FALSE	0.11	-0.05	0.07	FALSE	FALSE
DO45251-SP99225-T	0.86	0.38	0.86	0.75	0.02	0.09	0.01	-0.37	FALSE	0.07	0.06	0	FALSE	FALSE
DO45143-SP99007-T	0.85	-0.81	0.85	-0.06	0.59	-0.18	-0.51	-0.49	FALSE	0.04	0.03	0.06	FALSE	FALSE
DO45153-SP192395-N	0.84	0.84	-1.32	0.88	0.77	0.73	0.64	1.41	TRUE	-0.13	0	-0.07	FALSE	FALSE
DO45285-SP99297-T	0.84	0.55	0.84	0.35	0.55	0.77	0.96	-0.38	FALSE	0.09	0.06	-0.02	FALSE	FALSE
DO45199-SP192454-N	0.83	0.83	-1.22	0.49	0.89	0.53	1.77	0.78	TRUE	-0.13	0.07	-0.11	FALSE	FALSE
DO45169-SP99061-T	0.81	-1.59	0.81	-1.29	0.77	-1.21	-1.38	-0.87	FALSE	0.1	-0.06	0.07	FALSE	FALSE
DO48704-SP107052-T	0.79	-1.18	0.79	-0.02	0.43	-0.45	-0.16	-0.58	FALSE	0.06	0.06	0	FALSE	FALSE
DO50785-SP112152-T	0.79	-1.03	0.79	-0.6	0.67	-0.67	-1.39	-0.73	FALSE	0.13	-0.09	0.07	FALSE	FALSE
DO50778-SP112138-T	0.77	0.77	0.17	0.97	0.03	0.82	1.22	0.42	TRUE	-0.02	0.09	-0.04	FALSE	FALSE
DO50818-SP192716-N	0.76	0.76	-0.2	0.51	0.95	0.58	1.05	0.14	TRUE	-0.02	0.02	-0.03	FALSE	FALSE
DO45191-SP99105-T	0.75	-1.03	0.75	-1.27	0.16	-1.33	-1.06	-0.78	FALSE	0.06	0.01	0.05	FALSE	FALSE
DO45283-SP99293-T	0.75	0.41	0.75	0.21	0.01	0.03	-0.56	0.13	FALSE	0.06	0.04	0.01	FALSE	FALSE
DO45183-SP99089-T	0.75	-1.47	0.75	-0.55	0.13	-0.81	-1.2	-0.86	FALSE	0.09	-0.04	0.06	FALSE	FALSE
DO45201-SP99125-T	0.74	0	0.74	-0.12	0.23	-0.31	-0.07	-0.27	FALSE	-0.07	0.13	0.05	FALSE	FALSE
DO45149-SP192393-N	0.74	0.74	0.1	0.84	0.82	1.04	-0.88	1.17	TRUE	-0.03	0.04	0	FALSE	FALSE
DO48697-SP192640-N	0.74	0.74	-0.89	0.39	0.82	0.5	-0.17	0.82	TRUE	-0.11	-0.01	-0.01	FALSE	FALSE
DO50832-SP192720-N	0.73	0.74	0.73	0.18	0.35	0.28	-0.33	0.72	FALSE	-0.07	0.18	0.01	FALSE	FALSE
DO45253-SP99229-T	0.73	-0.92	0.73	-0.36	0.26	-0.75	-0.44	-0.25	FALSE	0.09	-0.02	0.04	FALSE	FALSE
DO50839-SP112261-T	0.72	0.08	0.72	-1.58	0.91	-1.08	-1.83	-1.81	FALSE	0.07	-0.03	0.06	FALSE	FALSE
DO23548-SP50177-T	0.71	0.71	-0.6	0.33	0.32	0.43	-0.08	0.66	TRUE	0.02	-0.07	-0.03	FALSE	FALSE
DO23537-SP50155-T	0.71	-0.62	0.71	-0.87	0.02	-0.91	-1.14	-1.07	FALSE	0.09	-0.05	0.06	FALSE	FALSE
DO45297-SP99321-T	0.71	0.38	0.71	-1.52	0.09	-0.93	-0.11	-1.34	FALSE	0.08	0.03	-0.01	FALSE	FALSE
DO45245-SP99213-T	0.7	-0.39	0.7	-0.75	0.01	-1.05	-1.23	-1.4	FALSE	0.11	-0.01	0	FALSE	FALSE
DO45123-SP98965-T	0.67	-1.54	0.67	-0.18	0.61	-0.63	-0.56	-0.14	FALSE	0.08	-0.05	0.06	FALSE	FALSE
DO50820-SP112224-T	0.66	-0.8	0.66	-0.27	0.09	-0.61	-1.03	-0.5	FALSE	0.08	0	0.02	FALSE	FALSE
DO45267-SP99257-T	0.66	-0.84	0.66	-0.93	0.04	-0.94	-1.33	-0.94	FALSE	0.09	-0.05	0.05	FALSE	FALSE
DO48721-SP192671-N	0.65	0.65	-0.25	0.63	0.44	0.63	0.61	1.27	TRUE	-0.03	0.05	-0.06	FALSE	FALSE
DO23524-SP50129-T	0.65	-0.69	0.65	-0.15	0.05	-0.4	-0.03	-0.73	FALSE	0.05	0.05	0.01	FALSE	FALSE
DO50783-SP112147-T	0.64	-0.49	0.64	-0.71	0.48	-0.8	-1.58	-1.36	FALSE	0.08	-0.04	0.05	FALSE	FALSE
DO48741-SP107119-T	0.64	-1.33	0.64	0.42	0.94	-0.45	-0.84	1.44	FALSE	0.1	-0.06	0.05	FALSE	FALSE
DO45279-SP99283-T	0.64	0.64	0.64	-0.74	0	-0.48	-0.22	-0.78	FALSE	0.03	0.08	-0.01	FALSE	FALSE
DO50798-SP192699-N	0.63	0.63	-1.44	0.05	0.46	0.59	2.28	1.24	TRUE	-0.1	-0.02	-0.09	FALSE	FALSE
DO50785-SP192694-N	0.62	0.62	-0.23	-0.08	0.79	0.36	0.22	0.33	TRUE	-0.11	0.09	0	FALSE	FALSE
DO45233-SP99189-T	0.62	0.79	0.62	0.22	0.27	0.11	0.09	-0.28	FALSE	-0.06	0.16	0	FALSE	FALSE
DO45227-SP99177-T	0.61	-1.63	0.61	-1.06	0.72	-1.38	-0.55	-1.47	FALSE	0.06	-0.03	0.05	FALSE	FALSE
DO50850-SP112288-T	0.6	-0.58	0.6	0.24	0.3	0.14	-0.14	-0.02	FALSE	0.04	0.09	-0.03	FALSE	FALSE
DO45193-SP99109-T	0.6	-1.08	0.6	-0.32	0.01	-0.71	-1.06	-0.91	FALSE	0.11	-0.1	0.08	FALSE	FALSE
DO50844-SP112273-T	0.6	-0.73	0.6	-1.12	0.06	-1.31	0.05	-0.15	FALSE	0.11	-0.06	0.04	FALSE	FALSE
DO45283-SP135384-N	0.6	0.6	0.4	0.42	0.05	0.31	0.16	0.74	TRUE	0.02	0.08	-0.04	FALSE	FALSE
DO45207-SP99137-T	0.59	-0.07	0.59	-0.55	0.04	-0.55	-0.69	-0.48	FALSE	0.01	0.06	0.03	FALSE	FALSE
DO23528-SP50137-T	0.59	-1.03	0.59	-1.13	0.17	-1.34	-2.08	-1.44	FALSE	0.06	-0.06	0.07	FALSE	FALSE
DO48682-SP192545-N	0.59	0.59	-0.34	0.8	0.6	0.72	0.43	1.09	TRUE	-0.01	0.04	-0.08	FALSE	FALSE
DO45229-SP99181-T	0.59	0.73	0.59	0.11	0.25	0.12	-0.41	0.44	FALSE	-0.03	0.08	0.04	FALSE	FALSE
DO45273-SP99269-T	0.58	0.74	0.58	-0.01	0.01	-0.33	-0.54	-1.05	FALSE	0.03	0.03	0.02	FALSE	FALSE
DO48672-SP106993-T	0.58	-1.03	0.58	0.19	0.31	-0.31	-0.95	-0.84	FALSE	0.01	0.02	0.05	FALSE	FALSE
DO45243-SP99209-T	0.58	-0.07	0.58	-0.04	0.03	-0.39	-0.64	-0.33	FALSE	0.01	0.06	0.02	FALSE	FALSE
DO23511-SP50103-T	0.57	0.24	0.57	-1.07	0.02	-0.94	-0.55	-1.62	FALSE	0.1	-0.04	0.03	FALSE	FALSE
DO45303-SP99333-T	0.57	0.03	0.57	-0.31	0.11	-0.37	-1.39	-0.88	FALSE	0.03	0.05	0.01	FALSE	FALSE
DO45223-SP99169-T	0.57	-0.11	0.57	-0.25	0.1	-0.17	-0.73	-0.6	FALSE	-0.07	0.13	0.03	FALSE	FALSE
DO48701-SP107047-T	0.57	-0.38	0.57	0.18	0.24	-0.51	-0.89	-0.73	FALSE	0.05	0	0.03	FALSE	FALSE
DO45171-SP99065-T	0.55	-1.32	0.55	0.13	0.75	-0.28	-1.08	-0.13	FALSE	0.05	-0.01	0.04	FALSE	FALSE
DO48674-SP106998-T	0.55	-0.28	0.55	-0.98	0.99	-0.39	-0.9	-0.47	FALSE	0.02	0	0.06	FALSE	FALSE
DO23533-SP50147-T	0.54	-1.5	0.54	-1.81	0.34	-1.82	-1.55	-1.98	FALSE	0.11	-0.08	0.05	FALSE	FALSE
DO23543-SP50167-T	0.54	0.54	-1.85	2.02	0.17	1.29	1.43	1.95	TRUE	-0.09	-0.14	-0.05	FALSE	FALSE
DO23521-SP50123-T	0.54	-1.41	0.54	-0.42	0.05	-0.71	-1.09	-0.61	FALSE	0.12	-0.08	0.03	FALSE	FALSE
DO45093-SP135208-N	0.54	-1.03	0.54	-0.58	0.99	-0.26	-0.75	-0.44	FALSE	0	0.07	0.01	FALSE	FALSE
DO23513-SP192405-N	0.53	0.53	-0.74	0.37	0.83	0.5	0.62	0.55	TRUE	-0.13	0.02	0	FALSE	FALSE
DO45301-SP99329-T	0.53	0.68	0.53	-0.07	0.05	-0.04	-0.83	0.11	FALSE	0.11	-0.01	-0.02	FALSE	FALSE
DO45263-SP99249-T	0.53	-0.05	0.53	-0.41	0.01	-0.59	-0.11	0.27	FALSE	0.06	0.04	-0.02	FALSE	FALSE
DO23552-SP50185-T	0.52	-0.98	0.52	-0.2	0.11	-1.12	-0.37	-1.21	FALSE	0.1	-0.05	0.03	FALSE	FALSE
DO48706-SP107056-T	0.51	-1.74	0.51	0.2	0.76	-0.83	-0.69	-1.32	FALSE	0.12	-0.09	0.04	FALSE	FALSE
DO45185-SP99093-T	0.51	-0.13	0.51	0.23	0	-0.34	-0.8	0.37	FALSE	0.1	-0.03	0.01	FALSE	FALSE
DO50832-SP112248-T	0.51	-0.98	0.51	-1.13	0.43	-1.32	-0.87	-1.92	FALSE	0.09	-0.05	0.04	FALSE	FALSE
DO45217-SP99157-T	0.51	-0.14	0.51	-1.06	0.02	-0.82	-1.61	-0.37	FALSE	0.09	-0.06	0.04	FALSE	FALSE
DO50814-SP112210-T	0.51	-0.07	0.51	-0.78	0.47	-0.37	-1.45	-0.54	FALSE	0.07	-0.08	0.08	FALSE	FALSE
DO23509-SP50099-T	0.51	-1.55	0.51	-1.38	0.25	-1.41	-0.67	-1.78	FALSE	0.08	-0.04	0.03	FALSE	FALSE
DO45249-SP99221-T	0.5	1.39	0.5	-0.11	0.02	0.16	-0.41	-0.08	FALSE	0.02	0.06	0	FALSE	FALSE
DO48697-SP107041-T	0.48	0.48	0.93	0.89	0.03	0.61	0.19	0.23	TRUE	0.08	0.03	0.03	FALSE	FALSE
DO50840-SP192721-N	0.48	0.48	-0.56	0.54	0.96	0.68	0.19	0.17	TRUE	-0.08	0.01	-0.02	FALSE	FALSE
DO45135-SP98989-T	0.48	0.48	0.21	0.47	0.2	0.41	0.22	0.21	TRUE	-0.08	0.11	-0.01	FALSE	FALSE
DO45299-SP99325-T	0.47	-0.27	0.47	-0.76	1	-0.99	-1.41	-1.16	FALSE	0.11	-0.07	0.02	FALSE	FALSE
DO50789-SP112160-T	0.47	-0.86	0.47	-0.32	0.21	-0.62	-0.29	-0.79	FALSE	0.06	0.01	0	FALSE	FALSE
DO50805-SP112192-T	0.47	0.67	0.47	0.34	0.29	0.48	-0.24	0.29	FALSE	0.01	0.06	0	FALSE	FALSE
DO45221-SP99165-T	0.46	-1.19	0.46	-0.03	0.25	-0.19	-0.55	-1.14	FALSE	0.1	-0.07	0.04	FALSE	FALSE
DO45275-SP99275-T	0.43	-0.04	0.43	-0.11	0.02	-0.18	-0.16	0.97	FALSE	0.07	0	0	FALSE	FALSE
DO45096-SP191784-N	0.43	0.36	0.43	-0.7	0.89	-0.23	-0.64	-0.28	FALSE	-0.02	0.03	0.05	FALSE	FALSE
DO45263-SP135365-N	0.42	0.06	0.42	0.05	0.65	0.13	0.48	0.46	FALSE	-0.06	0.18	-0.06	FALSE	FALSE
DO23538-SP50157-T	0.41	-1.13	0.41	-0.08	0.92	-0.3	-0.56	-0.29	FALSE	0.01	0.02	0.03	FALSE	FALSE
DO45133-SP98985-T	0.41	-1.26	0.41	-1.25	0.51	-1.45	-0.91	-1.57	FALSE	0.05	-0.02	0.03	FALSE	FALSE
DO48737-SP107111-T	0.41	-0.13	0.41	0.08	0.01	-0.25	-0.15	-1.51	FALSE	0.1	-0.06	0.01	FALSE	FALSE
DO50811-SP112205-T	0.4	-1.13	0.4	-1.25	0.53	-1.2	-2.01	-1.45	FALSE	0.09	-0.1	0.06	FALSE	FALSE
DO50806-SP192706-N	0.4	0.4	0.25	0.09	0.87	0.32	0.2	0.49	TRUE	-0.08	0.11	0.02	FALSE	FALSE
DO45257-SP99237-T	0.39	-1.06	0.39	-0.65	0.25	-0.47	-0.81	-1	FALSE	0.04	-0.02	0.04	FALSE	FALSE
DO50791-SP112165-T	0.39	-0.44	0.39	-0.4	0.18	-0.31	-0.55	-0.04	FALSE	0.09	-0.08	0.04	FALSE	FALSE
DO48759-SP192689-N	0.38	-1.2	0.38	-0.16	0.94	-0.25	0.5	-0.13	FALSE	0.02	0.06	-0.03	FALSE	FALSE
DO45211-SP192471-N	0.38	0.38	0.05	-0.03	0.85	0.11	-0.6	0.72	TRUE	-0.07	0.08	0	FALSE	FALSE
DO50783-SP192693-N	0.37	0.59	0.37	-0.75	0.86	-0.24	-0.64	-0.01	FALSE	-0.04	0.09	0.01	FALSE	FALSE
DO50793-SP112168-T	0.37	-0.96	0.37	-0.82	0.64	-0.77	0.05	-0.61	FALSE	0.07	-0.06	0.05	FALSE	FALSE
DO50808-SP112198-T	0.36	-0.62	0.36	-0.33	0.47	-0.4	-1.04	-0.44	FALSE	0.03	0.02	0.01	FALSE	FALSE
DO50829-SP112241-T	0.36	0.36	-0.08	1.33	0.5	1.13	1.49	1.05	TRUE	0.01	0	-0.02	FALSE	FALSE
DO50798-SP112178-T	0.35	-1.17	0.35	-1.12	0.4	-1.06	-0.89	-0.59	FALSE	0.09	-0.03	-0.01	FALSE	FALSE
DO50807-SP192709-N	0.35	0.56	0.35	-0.82	0.97	-0.05	-0.3	-0.37	FALSE	0	0.01	0.04	FALSE	FALSE
DO45231-SP99185-T	0.35	0.35	0.9	-0.08	0.05	0	-0.23	0.3	TRUE	0.06	0.08	0	FALSE	FALSE
DO48719-SP107076-T	0.35	-0.04	0.35	-0.61	0.69	-0.47	-0.65	-0.19	FALSE	0.04	-0.02	0.03	FALSE	FALSE
DO45173-SP99069-T	0.34	-1.03	0.34	-0.63	0.2	-0.77	-0.68	-1.08	FALSE	0.11	-0.1	0.04	FALSE	FALSE
DO45149-SP99019-T	0.34	-0.11	0.34	-0.3	0.06	-0.87	-2.2	-1.16	FALSE	0.06	-0.05	0.03	FALSE	FALSE
DO45113-SP98945-T	0.34	-0.73	0.34	-0.78	0.19	-0.92	-0.34	-1.45	FALSE	0.04	-0.02	0.04	FALSE	FALSE
DO48743-SP107123-T	0.33	1	0.33	0.44	0.07	0.28	0.38	0.56	FALSE	0	0.09	-0.03	FALSE	FALSE
DO48716-SP107071-T	0.33	0.33	-0.5	-0.38	0.47	0.17	-0.32	0.48	TRUE	-0.03	-0.05	0.01	FALSE	FALSE
DO50802-SP192702-N	0.3	0.3	0.36	0.2	0.57	0.55	1.61	0.81	TRUE	-0.01	0.1	-0.04	FALSE	FALSE
DO48728-SP192675-N	0.3	0.3	-1.11	0.35	0.87	0.35	0.19	0.56	TRUE	-0.14	0.03	-0.04	FALSE	FALSE
DO23539-SP50159-T	0.3	-0.41	0.3	-0.46	0.26	-0.62	-1.13	-0.73	FALSE	0.1	-0.07	0.01	FALSE	FALSE
DO50804-SP112190-T	0.3	-0.89	0.3	-1.07	0.51	-1.2	-0.94	-1.4	FALSE	0.05	-0.05	0.05	FALSE	FALSE
DO45125-SP98967-T	0.29	0.16	0.29	-1.6	0.32	-1.05	-0.55	-1.39	FALSE	0.04	-0.05	0.05	FALSE	FALSE
DO45181-SP192425-N	0.29	-0.22	0.29	-0.16	0.59	-0.57	-0.87	-0.8	FALSE	0.09	-0.05	0	FALSE	FALSE
DO48715-SP192665-N	0.28	-0.11	0.28	-0.69	0.96	-0.33	-0.69	-0.54	FALSE	0	0.01	0.04	FALSE	FALSE
DO48700-SP107044-T	0.27	0.87	0.27	0	0.19	0.15	-0.11	0.46	FALSE	-0.05	0.09	0.01	FALSE	FALSE
DO50799-SP112180-T	0.27	0.27	-0.39	0.74	0.02	0.52	-0.04	1.4	TRUE	0.07	-0.17	0.02	FALSE	FALSE
DO50813-SP112208-T	0.25	-0.12	0.25	-0.6	0.73	-0.79	-0.73	-1.16	FALSE	0.05	-0.01	0	FALSE	FALSE
DO45163-SP99049-T	0.25	-2.01	0.25	-1.08	0.68	-1.3	-1.44	-1.16	FALSE	0.08	-0.09	0.04	FALSE	FALSE
DO23513-SP50107-T	0.25	-0.54	0.25	-0.67	0.68	-1.02	-1.36	-0.42	FALSE	0.05	-0.05	0.03	FALSE	FALSE
DO45225-SP99173-T	0.24	0.24	-0.41	0.85	0.08	0.57	0.87	0.62	TRUE	-0.02	-0.02	-0.01	FALSE	FALSE
DO48715-SP107068-T	0.24	0.31	0.24	0.4	0.3	0.47	-0.78	1.14	FALSE	0.08	-0.1	0.05	FALSE	FALSE
DO23551-SP192652-N	0.23	0.3	0.23	0.69	0.16	0.67	0.18	-0.18	FALSE	0.07	-0.04	0	FALSE	FALSE
DO50815-SP112213-T	0.23	-0.36	0.23	0.24	0.01	-0.41	0.05	0.36	FALSE	0.09	-0.07	0.01	FALSE	FALSE
DO45209-SP99141-T	0.23	0.23	0.43	-0.45	0.02	0.02	0.35	1.51	TRUE	0.1	-0.05	0.01	FALSE	FALSE
DO48721-SP107080-T	0.22	-1.63	0.22	-0.78	0.31	-1.23	0.02	-1.3	FALSE	0.06	-0.05	0.02	FALSE	FALSE
DO23525-SP192495-N	0.22	0.22	-0.72	-0.24	0.94	0.24	0.18	0.34	TRUE	-0.11	0.03	-0.03	FALSE	FALSE
DO45297-SP99319-N	0.2	0.06	0.2	-0.33	0.78	0.09	1.11	0.09	FALSE	-0.03	0.12	-0.05	FALSE	FALSE
DO50805-SP192705-N	0.2	0.2	0.09	-0.42	0.99	0.34	0.82	0.35	TRUE	0.01	-0.01	0.01	FALSE	FALSE
DO23540-SP50161-T	0.2	0.5	0.2	-0.58	0.12	-0.53	-1.41	-0.88	FALSE	0.06	-0.06	0.03	FALSE	FALSE
DO45187-SP192434-N	0.2	-0.76	0.2	-0.68	0.96	-0.51	-0.58	-0.41	FALSE	-0.01	0.03	0.02	FALSE	FALSE
DO50804-SP192704-N	0.19	0.18	0.19	-0.4	0.91	0.08	1.31	-0.34	FALSE	-0.05	0.09	-0.01	FALSE	FALSE
DO48679-SP107007-T	0.19	0.45	0.19	-0.1	0.19	0.08	-0.55	-0.13	FALSE	0.03	-0.01	0.01	FALSE	FALSE
DO48736-SP107109-T	0.17	0.73	0.17	0.53	0.1	0.31	-0.74	0.56	FALSE	0.01	-0.03	0.05	FALSE	FALSE
DO48695-SP107037-T	0.17	-1.07	0.17	-0.9	0.47	-1.2	-1.66	-1.77	FALSE	0.06	-0.05	0.03	FALSE	FALSE
DO23525-SP50131-T	0.16	-0.27	0.16	0.17	0.68	0.48	-0.26	-0.08	FALSE	0.09	-0.1	0.03	FALSE	FALSE
DO45241-SP99205-T	0.16	0.65	0.16	-0.87	0.06	-0.31	-1.19	-0.72	FALSE	0.03	-0.02	0.01	FALSE	FALSE
DO45115-SP98949-T	0.15	0.15	-1.13	1.72	0.47	1.28	0.76	2.09	TRUE	-0.03	-0.13	-0.01	FALSE	FALSE
DO45235-SP99193-T	0.15	-0.56	0.15	0.14	0.63	-0.08	0.38	-0.71	FALSE	0.04	-0.03	0.02	FALSE	FALSE
DO45247-SP135344-N	0.14	-1.39	0.14	-0.25	0.95	-0.28	-0.14	-0.23	FALSE	-0.04	0.06	0	FALSE	FALSE
DO50822-SP112228-T	0.14	-0.91	0.14	0.03	0.6	0.04	-0.1	0.3	FALSE	0.02	-0.06	0.06	FALSE	FALSE
DO48706-SP192663-N	0.13	0.13	-0.81	0.54	0.93	0.53	0.17	0.88	TRUE	-0.12	0.01	0	FALSE	FALSE
DO45211-SP99145-T	0.13	0.2	0.13	1.45	0.84	0.76	1.24	0.01	FALSE	0.07	-0.04	-0.02	FALSE	FALSE
DO45197-SP99117-T	0.13	-0.71	0.13	-0.43	0.08	-0.85	-1.11	-0.93	FALSE	0	0.01	0.01	FALSE	FALSE
DO45259-SP135361-N	0.12	0.03	0.12	-0.81	0.98	0.02	-0.42	-0.59	FALSE	-0.01	0	0.03	FALSE	FALSE
DO48725-SP107088-T	0.12	0.17	0.12	-0.11	0.12	0	-0.7	0.06	FALSE	-0.01	0	0.03	FALSE	FALSE
DO50789-SP192696-N	0.11	0.11	-1.08	0.77	0.8	0.61	0.46	0.79	TRUE	-0.07	-0.03	-0.06	FALSE	FALSE
DO45119-SP135223-N	0.1	0.1	-0.28	0.29	0.86	0.74	0.15	0.91	TRUE	-0.1	0.06	0	FALSE	FALSE
DO45121-SP98959-T	0.09	-0.19	0.09	-0.28	0.08	-0.37	-1	-0.36	FALSE	0	-0.03	0.04	FALSE	FALSE
DO45243-SP135338-N	0.09	0.09	-0.3	0.03	0.82	-0.1	0.39	0.22	TRUE	-0.06	0.05	-0.03	FALSE	FALSE
DO50825-SP192719-N	0.09	0.27	0.09	0.61	0.67	0.09	0.64	-0.03	FALSE	-0.1	0.14	-0.02	FALSE	FALSE
DO45095-SP191761-N	0.09	0.12	0.09	-0.32	0.98	-0.15	-1.14	-0.56	FALSE	0.01	-0.02	0.01	FALSE	FALSE
DO48746-SP107129-T	0.08	-1.61	0.08	-0.8	0.5	-1.42	-1.06	-1.4	FALSE	0.05	-0.06	0.02	FALSE	FALSE
DO45225-SP135314-N	0.08	0.08	-1.03	0.49	0.91	0.35	0.05	0.22	TRUE	-0.14	-0.02	0.01	FALSE	FALSE
DO23516-SP192442-N	0.07	0.09	0.07	-0.28	0.97	0.09	0.78	-0.54	FALSE	-0.01	0.04	-0.02	FALSE	FALSE
DO45285-SP135385-N	0.07	-0.7	0.07	-0.65	0.93	-0.31	-0.35	-0.01	FALSE	-0.07	0.03	0.06	FALSE	FALSE
DO50808-SP192711-N	0.07	0.07	-0.51	0.13	0.79	0.49	1.84	0.88	TRUE	-0.08	0.08	-0.08	FALSE	FALSE
DO45123-SP135225-N	0.06	0.06	-1.24	-0.69	0.87	-0.36	-0.14	0.59	TRUE	-0.11	-0.02	-0.05	FALSE	FALSE
DO45091-SP135203-N	0.06	-0.98	0.06	-1.09	0.95	-0.76	-0.66	-0.53	FALSE	-0.04	0.05	-0.01	FALSE	FALSE
DO45105-SP98927-T	0.05	-0.02	0.05	-0.67	0.5	-0.94	-0.75	-1.1	FALSE	0.06	-0.08	0.03	FALSE	FALSE
DO48730-SP107097-T	0.04	0.25	0.04	0.15	0.02	-0.05	-0.18	-0.8	FALSE	0.04	-0.06	0.03	FALSE	FALSE
DO45169-SP135253-N	0.04	-1.29	0.04	-0.28	0.88	-0.12	1.5	-0.88	FALSE	-0.04	0.07	-0.03	FALSE	FALSE
DO227801-SP192707-T	0.04	-0.16	0.04	0.71	0.5	0.49	-0.19	0.57	FALSE	0	0.03	-0.02	FALSE	FALSE
DO50809-SP192712-N	0.02	-0.08	0.02	-0.56	0.74	-0.1	-0.21	0.01	FALSE	-0.03	0.04	-0.01	FALSE	FALSE
DO50800-SP112182-T	0.01	1.48	0.01	0.69	0.06	0.74	0.62	-0.17	FALSE	-0.08	0.1	-0.02	FALSE	FALSE
DO23517-SP50115-T	0.01	-0.63	0.01	-0.88	0.77	-0.55	-0.04	-0.57	FALSE	0.02	0	-0.02	FALSE	FALSE
DO48674-SP192437-N	0	-0.26	0	-0.87	0.95	-0.18	-0.04	-0.16	FALSE	-0.08	0.03	0.05	FALSE	FALSE
DO48733-SP192679-N	0	0.49	0	-0.4	0.67	-0.03	1.18	-0.14	FALSE	-0.07	0.13	-0.05	FALSE	TRUE
DO45215-SP192485-N	-0.01	-1.22	-0.01	-0.42	0.92	-0.15	-0.15	-0.08	FALSE	-0.04	0.08	-0.04	FALSE	TRUE
DO45299-SP99323-N	-0.01	0.47	-0.01	-0.18	0.58	0.2	2.14	-0.18	FALSE	-0.05	0.16	-0.11	FALSE	TRUE
DO45281-SP99287-T	-0.02	1.03	-0.02	-0.46	0.24	-0.1	-0.35	-0.5	FALSE	0.02	-0.02	-0.01	FALSE	TRUE
DO23518-SP192445-N	-0.02	0.35	-0.02	-0.3	0.97	0.3	1.63	-0.16	FALSE	0	0.01	-0.01	FALSE	TRUE
DO23510-SP191982-N	-0.03	-0.03	-1.73	0.93	0.92	0.75	0.96	0.71	TRUE	-0.15	0	-0.1	FALSE	TRUE
DO45213-SP135289-N	-0.04	-1.03	-0.04	-0.68	0.93	-0.51	1.42	-0.7	FALSE	-0.03	0.08	-0.05	FALSE	TRUE
DO45203-SP99129-T	-0.04	-0.8	-0.04	0.48	0.08	0.14	0.03	0.42	FALSE	-0.02	0	0.01	FALSE	TRUE
DO45179-SP192422-N	-0.04	0.82	-0.04	0.7	0.9	0.3	-0.25	0.86	FALSE	-0.02	0.06	-0.04	FALSE	TRUE
DO23518-SP50117-T	-0.05	-0.22	-0.05	0.64	0.66	0.51	0.54	0.5	FALSE	0.03	-0.01	-0.03	FALSE	TRUE
DO45157-SP99037-T	-0.07	1.2	-0.07	0.35	0.06	0.31	0.1	0.46	FALSE	-0.05	0.07	-0.02	FALSE	TRUE
DO45227-SP135318-N	-0.07	-0.07	-0.32	-0.47	0.89	-0.06	-0.37	0.13	TRUE	-0.11	0.05	0.02	FALSE	TRUE
DO50855-SP192724-N	-0.07	-0.71	-0.07	-1.02	0.91	-0.52	3.4	-0.87	FALSE	0.02	0.03	-0.06	FALSE	TRUE
DO45099-SP135214-N	-0.07	0.35	-0.07	-1.15	0.63	-0.57	-0.6	-0.5	FALSE	-0.03	0	0.02	FALSE	TRUE
DO45137-SP135233-N	-0.08	0.35	-0.08	-0.16	0.72	-0.1	0.13	-0.03	FALSE	-0.07	0.07	0	FALSE	TRUE
DO50816-SP112215-T	-0.08	0.13	-0.08	-0.08	0.35	-0.58	-0.87	-0.36	FALSE	0.05	-0.08	0.02	FALSE	TRUE
DO45307-SP135401-N	-0.08	-0.72	-0.08	-0.78	0.92	-0.48	0.6	-0.83	FALSE	0	0.05	-0.06	FALSE	TRUE
DO45139-SP191956-N	-0.1	-0.1	0.19	-0.21	0.99	0.31	-0.49	0.83	TRUE	-0.03	0.01	0.05	FALSE	TRUE
DO45305-SP135396-N	-0.1	-0.38	-0.1	-0.53	0.9	-0.15	1.41	0.05	FALSE	-0.03	0.06	-0.05	FALSE	TRUE
DO45177-SP135261-N	-0.1	-0.75	-0.1	-0.47	0.91	-0.04	-0.17	0.6	FALSE	-0.11	0.1	0	FALSE	TRUE
DO45111-SP98941-T	-0.11	-0.46	-0.11	-0.66	0.28	-0.78	-0.2	-1.18	FALSE	-0.02	0.01	-0.01	FALSE	TRUE
DO45217-SP135295-N	-0.11	-0.76	-0.11	-0.93	0.93	-0.44	-0.7	-0.39	FALSE	-0.05	0.02	0.01	FALSE	TRUE
DO45103-SP135218-N	-0.12	0.22	-0.12	-0.96	0.84	-0.53	-0.48	-0.57	FALSE	-0.02	-0.02	0.02	FALSE	TRUE
DO45189-SP135263-N	-0.13	0.03	-0.13	-0.65	0.9	-0.14	-0.21	-0.01	FALSE	-0.09	0.07	0.02	FALSE	TRUE
DO45113-SP135221-N	-0.14	-0.14	-1.26	-0.12	0.84	0.2	-0.34	0.49	TRUE	-0.16	-0.01	-0.01	FALSE	TRUE
DO48681-SP107009-N	-0.15	-0.15	0.04	0.39	0.95	0.39	0.69	0.99	TRUE	-0.07	0.06	0.02	FALSE	TRUE
DO50774-SP192691-N	-0.15	0.12	-0.15	0.54	0.6	0.27	0.75	0.11	FALSE	-0.06	0.11	-0.07	FALSE	TRUE
DO23535-SP50151-T	-0.15	0.91	-0.15	-0.21	0.02	-0.02	0.2	-0.47	FALSE	-0.15	0.14	-0.01	FALSE	TRUE
DO48720-SP107078-T	-0.16	0.62	-0.16	0.36	0.02	0.34	0.64	-0.31	FALSE	-0.09	0.09	-0.02	FALSE	TRUE
DO45257-SP192631-N	-0.17	-0.79	-0.17	-0.29	0.85	-0.05	1.71	-0.67	FALSE	-0.06	0.07	-0.04	FALSE	TRUE
DO45131-SP98981-T	-0.19	-0.33	-0.19	-0.85	0.05	-0.92	-0.98	-0.81	FALSE	-0.01	-0.06	0.04	FALSE	TRUE
DO48712-SP192664-N	-0.19	-0.29	-0.19	0.02	0.96	0.06	-0.51	0.19	FALSE	-0.03	-0.02	0.03	FALSE	TRUE
DO23550-SP50181-T	-0.2	-0.2	-0.95	1.06	0.46	0.71	0.23	0.8	TRUE	-0.07	-0.06	-0.01	FALSE	TRUE
DO45091-SP98896-T	-0.2	-1.27	-0.2	0.39	0.14	-0.13	-0.26	-0.67	FALSE	0.02	-0.09	0.03	FALSE	TRUE
DO45279-SP135370-N	-0.2	-0.6	-0.2	-1	0.91	-0.33	0.75	-0.43	FALSE	-0.05	0.04	-0.02	FALSE	TRUE
DO50807-SP112196-T	-0.21	-0.2	-0.21	-0.21	0.6	-0.43	0.01	-0.83	FALSE	0.03	-0.06	0	FALSE	TRUE
DO45261-SP99245-T	-0.21	-0.21	-0.15	0.55	0.71	0.41	0.63	0.45	TRUE	-0.05	0.04	-0.02	FALSE	TRUE
DO23523-SP192477-N	-0.21	-0.61	-0.21	-0.94	0.82	-0.7	1.18	-1.17	FALSE	0.01	0.02	-0.06	FALSE	TRUE
DO48700-SP192655-N	-0.21	-0.26	-0.21	-0.37	0.89	-0.4	-0.15	-0.68	FALSE	-0.07	0.05	-0.01	FALSE	TRUE
DO23514-SP50109-T	-0.22	-0.22	-1.59	2.76	0.67	1.86	2.58	2	TRUE	-0.05	-0.13	-0.06	FALSE	TRUE
DO45167-SP99057-T	-0.22	-0.67	-0.22	-1.01	0.71	-0.62	1.05	-1.49	FALSE	0.02	-0.02	-0.04	FALSE	TRUE
DO45303-SP99331-N	-0.22	-0.34	-0.22	-0.43	0.73	0.11	2.99	-0.28	FALSE	-0.07	0.12	-0.09	FALSE	TRUE
DO45281-SP135377-N	-0.22	0.47	-0.22	-0.73	0.6	-0.38	-0.61	-0.51	FALSE	-0.01	-0.01	-0.02	FALSE	TRUE
DO23536-SP50153-T	-0.23	-0.19	-0.23	1	0.34	0.46	0.2	0.94	FALSE	0	-0.04	0.01	FALSE	TRUE
DO45265-SP99253-T	-0.23	-0.39	-0.23	0.36	0.02	0.24	-0.44	-0.17	FALSE	0.04	-0.12	0.04	FALSE	TRUE
DO50778-SP192692-N	-0.23	-0.37	-0.23	-0.23	0.95	0.02	1.5	-0.26	FALSE	-0.05	0.06	-0.04	FALSE	TRUE
DO23524-SP192480-N	-0.24	-0.58	-0.24	-0.49	0.96	-0.03	0.45	0	FALSE	-0.04	0.01	-0.01	FALSE	TRUE
DO45237-SP135329-N	-0.25	-0.87	-0.25	-0.38	0.96	-0.1	-0.12	-0.01	FALSE	-0.09	0.04	0.02	FALSE	TRUE
DO45131-SP135229-N	-0.25	-0.25	-0.99	0.75	0.88	0.63	0.43	1.56	TRUE	-0.14	0.02	-0.03	FALSE	TRUE
DO50840-SP112265-T	-0.25	-0.45	-0.25	-0.38	0.22	-0.71	-1.09	-1.1	FALSE	0.04	-0.09	0.02	FALSE	TRUE
DO50774-SP112130-T	-0.25	-0.43	-0.25	0.48	0.57	0	0.74	-0.09	FALSE	-0.05	0.06	-0.04	FALSE	TRUE
DO48751-SP192687-N	-0.26	-0.84	-0.26	-0.89	0.96	-0.56	-0.18	-0.96	FALSE	-0.08	0.02	0.02	FALSE	TRUE
DO48742-SP107121-T	-0.27	0.22	-0.27	1.03	0.75	0.2	0.04	0	FALSE	-0.06	0.05	-0.02	FALSE	TRUE
DO227643-SP192261-N	-0.28	-0.12	-0.28	0.11	0.97	0.32	-0.33	0.4	FALSE	-0.02	-0.03	0.01	FALSE	TRUE
DO45092-SP135206-N	-0.3	-0.06	-0.3	-0.03	0.95	0.13	-0.09	0.02	FALSE	-0.08	0.04	0	FALSE	TRUE
DO45101-SP98921-T	-0.3	0.31	-0.3	-0.49	0.75	-0.46	-0.91	-0.21	FALSE	0	-0.04	0	FALSE	TRUE
DO45265-SP192651-N	-0.3	0.74	-0.3	0.15	0.97	0.5	-0.24	0.22	FALSE	-0.05	-0.05	0.05	FALSE	TRUE
DO48733-SP107104-T	-0.3	0.37	-0.3	0.56	0.12	0.32	0.68	0.58	FALSE	-0.06	0.09	-0.06	FALSE	TRUE
DO45109-SP191850-N	-0.3	-0.3	-0.08	-0.33	0.94	-0.18	-0.4	0.32	TRUE	-0.08	0.06	0.01	FALSE	TRUE
DO45167-SP135251-N	-0.31	-0.31	0.02	0.44	0.93	0.27	0.82	0.17	TRUE	0.01	0.05	-0.07	FALSE	TRUE
DO227643-SP191990-T	-0.33	-0.73	-0.33	0.02	0.92	-0.07	0.08	-0.07	FALSE	0.01	-0.05	-0.01	FALSE	TRUE
DO48760-SP107152-T	-0.33	-0.35	-0.33	-0.18	0.86	-0.2	-0.55	-0.53	FALSE	-0.04	0	-0.01	FALSE	TRUE
DO45287-SP135392-N	-0.34	-0.96	-0.34	-0.61	0.97	-0.13	0.12	-0.31	FALSE	-0.08	0.01	0.02	FALSE	TRUE
DO23534-SP50149-T	-0.35	-0.26	-0.35	-1.36	0.15	-1.2	-0.4	-1.32	FALSE	0.02	-0.09	0.02	FALSE	TRUE
DO23541-SP50163-T	-0.35	-0.72	-0.35	0.46	0.36	-0.05	0.1	-0.12	FALSE	-0.03	0.02	-0.04	FALSE	TRUE
DO45277-SP135368-N	-0.36	-0.36	-1.3	0.59	0.88	0.72	0.97	0.76	TRUE	-0.14	0.04	-0.1	FALSE	TRUE
DO48727-SP192674-N	-0.37	0.43	-0.37	-0.69	0.82	-0.16	-0.25	0.24	FALSE	-0.06	0.01	-0.01	FALSE	TRUE
DO23533-SP192543-N	-0.38	0.48	-0.38	-1.54	0.57	-0.96	-0.89	-1.39	FALSE	-0.03	-0.03	0	FALSE	TRUE
DO45129-SP191920-N	-0.39	0.2	-0.39	0.35	0.65	0.23	0.01	0.24	FALSE	-0.08	0.02	0	FALSE	TRUE
DO50845-SP112276-T	-0.39	0.56	-0.39	-0.16	0.1	-0.19	-0.51	-0.97	FALSE	0.02	-0.06	-0.03	FALSE	TRUE
DO50817-SP112217-T	-0.39	-0.08	-0.39	-0.3	0.66	-0.51	-1.05	0.32	FALSE	0.01	-0.09	0.02	FALSE	TRUE
DO23508-SP191914-N	-0.4	0.61	-0.4	0.43	0.91	0.03	-0.3	0.11	FALSE	-0.01	-0.01	-0.04	FALSE	TRUE
DO45209-SP192469-N	-0.42	-0.24	-0.42	0.04	0.88	-0.03	0.77	-0.21	FALSE	-0.07	0.04	-0.03	FALSE	TRUE
DO50857-SP112304-T	-0.42	-1.35	-0.42	0.45	0.37	-0.27	0.04	-0.64	FALSE	0.05	-0.11	-0.01	FALSE	TRUE
DO23532-SP50145-T	-0.42	1.09	-0.42	-1.69	0.44	-0.84	-0.8	-1.16	FALSE	-0.01	-0.08	0.02	FALSE	TRUE
DO50859-SP192727-N	-0.42	-0.04	-0.42	-0.29	0.91	-0.28	-0.43	-0.69	FALSE	-0.05	0.02	-0.03	FALSE	TRUE
DO48736-SP192680-N	-0.43	1.53	-0.43	-0.02	0.81	0.62	0.05	1.05	FALSE	-0.09	-0.02	0.04	FALSE	TRUE
DO50806-SP112194-T	-0.43	-0.43	0.92	0.38	0.25	0.55	-0.83	0.96	TRUE	0.13	-0.07	0.06	FALSE	TRUE
DO45094-SP98902-T	-0.43	0.4	-0.43	0.44	0.76	0.3	-0.37	0.7	FALSE	-0.06	-0.01	0.01	FALSE	TRUE
DO23532-SP192541-N	-0.44	1.14	-0.44	-0.24	0.46	-0.06	-0.27	-0.5	FALSE	-0.04	-0.01	-0.01	FALSE	TRUE
DO45159-SP99041-T	-0.44	0.41	-0.44	1.31	0.14	0.84	0.64	0.09	FALSE	-0.04	0.02	-0.04	FALSE	TRUE
DO23527-SP50135-T	-0.44	0.48	-0.44	0.72	0.32	0.52	0	0.81	FALSE	-0.08	0.01	0.01	FALSE	TRUE
DO45195-SP135269-N	-0.44	-0.37	-0.44	-1.08	0.85	-0.53	1.51	-0.8	FALSE	0.02	-0.02	-0.07	FALSE	TRUE
DO45235-SP192532-N	-0.44	-0.59	-0.44	-0.49	0.95	-0.21	-0.16	-0.8	FALSE	-0.1	0.02	0.02	FALSE	TRUE
DO45127-SP98973-T	-0.45	-0.45	0.22	1.59	0	0.57	1.25	1.02	TRUE	0.08	-0.08	0.03	FALSE	TRUE
DO45215-SP99153-T	-0.45	0.41	-0.45	-0.7	0.66	-0.37	-0.54	-0.46	FALSE	-0.07	0.02	-0.02	FALSE	TRUE
DO48737-SP192681-N	-0.45	0.42	-0.45	-0.51	0.79	-0.12	1.84	-0.38	FALSE	-0.06	0.05	-0.06	FALSE	TRUE
DO45197-SP135279-N	-0.46	-0.97	-0.46	0.42	0.9	0.29	0.85	0.37	FALSE	-0.08	0.08	-0.06	FALSE	TRUE
DO45107-SP98933-T	-0.47	0.06	-0.47	-0.63	0.79	-0.67	-0.32	-1.57	FALSE	0.01	-0.07	-0.01	FALSE	TRUE
DO45195-SP99113-T	-0.48	-1.1	-0.48	-0.48	0.93	-0.33	1	-0.35	FALSE	-0.01	-0.03	-0.04	FALSE	TRUE
DO23512-SP50105-T	-0.49	0.21	-0.49	-0.35	0.11	-0.51	-0.48	-0.55	FALSE	0.01	-0.07	-0.02	FALSE	TRUE
DO45239-SP135333-N	-0.5	-0.58	-0.5	0.33	0.9	0.15	0.27	0.18	FALSE	-0.12	0.06	-0.01	FALSE	TRUE
DO45261-SP192649-N	-0.51	0.25	-0.51	0.08	0.52	0.5	1.56	0.7	FALSE	-0.08	0.11	-0.1	FALSE	TRUE
DO45251-SP135353-N	-0.51	-0.02	-0.51	-0.57	0.94	-0.24	-0.35	-0.38	FALSE	-0.07	0.02	-0.01	FALSE	TRUE
DO50799-SP192700-N	-0.52	2.09	-0.52	0.25	0.23	0.48	0.28	0.81	FALSE	-0.08	0.06	-0.06	FALSE	TRUE
DO45255-SP99233-T	-0.52	-0.52	-0.33	0.78	0.88	0.13	0.1	0.63	TRUE	0.03	-0.08	-0.01	FALSE	TRUE
DO48701-SP192659-N	-0.52	-0.69	-0.52	0.16	0.85	0.08	0.31	-0.48	FALSE	-0.07	0.04	-0.06	FALSE	TRUE
DO45111-SP135219-N	-0.52	-0.34	-0.52	-0.64	0.91	-0.4	0.51	-0.5	FALSE	-0.07	0.04	-0.05	FALSE	TRUE
DO45125-SP135227-N	-0.52	0.79	-0.52	-0.97	0.65	-0.34	-0.65	-0.35	FALSE	-0.03	-0.05	0	FALSE	TRUE
DO23517-SP135272-N	-0.52	-0.77	-0.52	-0.14	0.83	0.1	1.15	0.16	FALSE	-0.08	0.04	-0.04	FALSE	TRUE
DO48746-SP192685-N	-0.54	-0.42	-0.54	0.21	0.85	0.28	2.27	-0.15	FALSE	-0.08	0.08	-0.08	FALSE	TRUE
DO48717-SP192668-N	-0.55	-0.55	-0.78	0.6	0.66	0.39	1.18	0.99	TRUE	-0.1	0.06	-0.09	FALSE	TRUE
DO48732-SP192678-N	-0.55	-0.72	-0.55	-0.33	0.87	-0.05	0.43	-0.16	FALSE	-0.08	0.04	-0.04	FALSE	TRUE
DO50793-SP192698-N	-0.56	0.14	-0.56	-0.03	0.62	0.29	0.72	0.15	FALSE	-0.08	0.04	-0.05	FALSE	TRUE
DO45155-SP192397-N	-0.58	0.15	-0.58	-0.47	0.92	0.07	0.05	-0.27	FALSE	-0.11	0.01	0.01	FALSE	TRUE
DO23509-SP191925-N	-0.59	-0.84	-0.59	-0.83	0.83	-0.24	0.05	-0.53	FALSE	-0.05	-0.01	-0.03	FALSE	TRUE
DO50787-SP192695-N	-0.6	0.83	-0.6	-0.25	0.73	0.12	0.21	0	FALSE	-0.14	0.03	0.03	FALSE	TRUE
DO45145-SP99011-T	-0.61	-0.61	0.02	0.57	0.38	0.74	-0.52	1.23	TRUE	0.1	-0.13	0.02	FALSE	TRUE
DO50822-SP192718-N	-0.62	0.01	-0.62	-0.21	0.85	-0.06	0.18	-0.11	FALSE	-0.12	0.04	0	FALSE	TRUE
DO45223-SP135309-N	-0.64	0.59	-0.64	0.71	0.68	0.58	0.37	0.71	FALSE	-0.12	0.06	-0.04	FALSE	TRUE
DO23546-SP50173-T	-0.64	0.69	-0.64	0.64	0.14	0.34	0.37	0.44	FALSE	0	-0.08	-0.02	FALSE	TRUE
DO48741-SP192682-N	-0.65	-0.65	0.29	0.76	0.98	0.16	0.37	0.2	TRUE	0	0.01	0.03	FALSE	TRUE
DO23528-SP192511-N	-0.66	-0.45	-0.66	0.36	0.94	0.36	0.17	0.62	FALSE	-0.11	0.02	-0.01	FALSE	TRUE
DO23515-SP192417-N	-0.67	0.59	-0.67	-0.19	0.92	0.22	0.19	-0.11	FALSE	-0.12	0.04	-0.02	FALSE	TRUE
DO23538-SP192577-N	-0.7	0.04	-0.7	0.67	0.87	0.48	0.17	0.68	FALSE	-0.13	0.03	0	FALSE	TRUE
DO23537-SP192562-N	-0.71	0.12	-0.71	-0.87	0.79	-0.15	1.99	-0.77	FALSE	-0.08	0.04	-0.08	FALSE	TRUE
DO23512-SP192390-N	-0.72	0.09	-0.72	1.06	0.86	0.41	0.39	0.78	FALSE	-0.06	0.01	-0.06	FALSE	TRUE
DO48723-SP192672-N	-0.73	0.37	-0.73	-0.14	0.96	0.13	0.64	-0.11	FALSE	-0.06	0.03	-0.08	FALSE	TRUE
DO50850-SP192723-N	-0.74	-0.05	-0.74	-0.07	0.68	0.37	3.99	-0.56	FALSE	-0.04	0.04	-0.11	FALSE	TRUE
DO23541-SP192593-N	-0.74	0.76	-0.74	0.87	0.67	0.38	0.27	0.42	FALSE	-0.09	0.01	-0.03	FALSE	TRUE
DO45165-SP135249-N	-0.76	0.48	-0.76	0.49	0.9	0.38	0.16	0.16	FALSE	-0.12	0.02	-0.01	FALSE	TRUE
DO50800-SP192701-N	-0.77	-0.05	-0.77	-1.02	0.82	-0.51	-0.22	-0.95	FALSE	-0.07	-0.06	0.01	FALSE	TRUE
DO45237-SP99197-T	-0.77	-0.77	-0.46	1.23	0.57	0.69	1.12	1.7	TRUE	0.04	-0.11	0	FALSE	TRUE
DO48725-SP192673-N	-0.79	-0.17	-0.79	-0.21	0.91	-0.03	0.54	0.08	FALSE	-0.14	0.04	-0.02	FALSE	TRUE
DO23526-SP192498-N	-0.82	0.1	-0.82	0.03	0.87	-0.12	0.49	0.48	FALSE	-0.1	-0.02	0	FALSE	TRUE
DO48732-SP107101-T	-0.83	0.61	-0.83	0.22	0.01	-0.19	-0.05	-1.11	FALSE	-0.03	-0.08	-0.02	FALSE	TRUE
DO45135-SP191939-N	-0.85	-0.09	-0.85	-1	0.92	-0.21	-0.2	-0.24	FALSE	-0.11	-0.04	0.02	FALSE	TRUE
DO50818-SP112219-T	-0.86	0.82	-0.86	1.22	0.78	0.79	0.94	0.38	FALSE	-0.02	-0.1	-0.02	FALSE	TRUE
DO45107-SP191843-N	-0.86	1.58	-0.86	0.53	0.66	0.19	-0.54	0.09	FALSE	-0.06	-0.03	-0.04	FALSE	TRUE
DO45199-SP99121-T	-0.86	-0.86	0.13	0.32	0.49	0.31	0.79	0.63	TRUE	0.08	-0.07	0.01	FALSE	TRUE
DO48761-SP107155-T	-0.87	-0.53	-0.87	0.22	0.54	-0.06	-0.16	-0.65	FALSE	-0.04	-0.05	-0.03	FALSE	TRUE
DO23551-SP50183-T	-0.87	-0.1	-0.87	0.59	0.65	0.47	1.97	0.03	FALSE	-0.11	0.09	-0.11	FALSE	TRUE
DO48730-SP192676-N	-0.9	0.19	-0.9	0.21	0.84	0.3	0.69	0.5	FALSE	-0.08	0.04	-0.09	FALSE	TRUE
DO45191-SP192438-N	-0.91	0.34	-0.91	0.5	0.55	0.39	0.48	0.44	FALSE	-0.09	0.01	-0.05	FALSE	TRUE
DO45253-SP135358-N	-0.93	-0.49	-0.93	0.46	0.9	0.01	1.21	0.02	FALSE	-0.08	-0.02	-0.04	FALSE	TRUE
DO45093-SP98900-T	-0.93	-0.93	0.76	0.56	0.41	0.56	-1.65	1.22	TRUE	0.14	-0.06	0.03	FALSE	TRUE
DO23519-SP192464-N	-0.94	1.52	-0.94	-0.02	0.64	0.36	1.23	0.21	FALSE	-0.14	0.06	-0.05	FALSE	TRUE
DO23544-SP50169-T	-0.97	0.27	-0.97	0.14	0.48	0.27	3.69	0	FALSE	-0.01	-0.05	-0.09	FALSE	TRUE
DO23542-SP50165-T	-0.98	-0.98	-0.69	0.96	0.49	0.67	0.78	0.85	TRUE	-0.01	-0.08	-0.01	FALSE	TRUE
DO50791-SP192697-N	-1	0.63	-1	0.34	0.67	0.51	0.3	0.58	FALSE	-0.14	0.03	-0.03	FALSE	TRUE
DO45219-SP135300-N	-1	-1.12	-1	0.23	0.96	0.19	0.31	0.44	FALSE	-0.12	-0.01	-0.02	FALSE	TRUE
DO48704-SP192662-N	-1.01	0.85	-1.01	0.1	0.75	-0.02	0.39	0.47	FALSE	-0.03	-0.04	-0.08	FALSE	TRUE
DO48677-SP192448-N	-1.03	0.94	-1.03	0.97	0.66	0.91	1.15	0.72	FALSE	-0.17	0.05	-0.03	FALSE	TRUE
DO45267-SP192654-N	-1.04	-0.28	-1.04	-0.07	0.77	0.22	0.9	0.1	FALSE	-0.13	0.04	-0.06	FALSE	TRUE
DO23552-SP192657-N	-1.1	0.52	-1.1	0.71	0.73	0.43	0.52	0.75	FALSE	-0.15	0.01	-0.02	FALSE	TRUE
DO23548-SP192627-N	-1.13	0.6	-1.13	0.84	0.65	0.28	0.68	0	FALSE	-0.07	-0.03	-0.06	FALSE	TRUE
DO45117-SP98953-T	-1.14	-1.14	-0.42	0.71	0.65	0.6	-0.2	1.54	TRUE	0.01	-0.1	0.02	FALSE	TRUE
DO50816-SP192715-N	-1.16	1.8	-1.16	0.31	0.32	0.33	0.32	0.4	FALSE	-0.07	-0.07	-0.04	FALSE	TRUE
DO23531-SP50143-T	-1.24	0.77	-1.24	0.76	0.82	0.76	0.63	0.68	FALSE	-0.15	0.01	-0.04	FALSE	TRUE
DO45203-SP135283-N	-1.28	-1.06	-1.28	1.07	0.95	0.5	2.62	-0.04	FALSE	-0.09	0.02	-0.11	FALSE	TRUE
DO45121-SP191892-N	-1.29	0.24	-1.29	-0.47	0.78	-0.17	0.91	-0.38	FALSE	-0.13	0	-0.06	FALSE	TRUE
DO23531-SP192537-N	-1.29	0.44	-1.29	0.65	0.88	0.59	0.36	0.65	FALSE	-0.15	-0.01	-0.03	FALSE	TRUE
DO45239-SP99201-T	-1.39	-1.39	-0.16	0.16	0.02	-0.08	-0.45	0.73	TRUE	0.05	-0.1	0.02	FALSE	TRUE
DO23534-SP192548-N	-1.4	1.4	-1.4	0.44	0.74	0.33	0.27	0.57	FALSE	-0.07	-0.08	-0.06	FALSE	TRUE
DO48720-SP192670-N	-1.47	1.37	-1.47	0.56	0.58	0.58	0.53	0.57	FALSE	-0.16	-0.01	-0.04	FALSE	TRUE
DO50820-SP192717-N	-1.59	1.73	-1.59	0.78	0.72	0.65	0.39	0.91	FALSE	-0.16	-0.03	-0.04	FALSE	TRUE
DO23547-SP50175-T	-1.6	1.48	-1.6	0.17	0.02	0.47	0.97	-0.12	FALSE	-0.18	0.02	-0.07	FALSE	TRUE
DO45173-SP135259-N	-1.6	1.42	-1.6	1.65	0.59	1.25	1.03	1.43	FALSE	-0.15	0.01	-0.09	FALSE	TRUE
DO45159-SP135243-N	-1.67	1.24	-1.67	0.7	0.71	0.68	0.22	0.24	FALSE	-0.2	-0.01	-0.03	FALSE	TRUE
DO45163-SP135247-N	-1.69	1.13	-1.69	0.95	0.82	0.58	0.64	0.41	FALSE	-0.16	0	-0.09	FALSE	TRUE
DO45171-SP135256-N	-1.82	0.93	-1.82	0.97	0.64	0.74	3.3	1.33	FALSE	-0.11	-0.02	-0.15	FALSE	TRUE

## Sheet: Supplementary Table 7
Supplementary Table 7: Results of classification and clustering of TCGA-LIHC cohort
Sample_ID	Hypoxia_cluster	DEGs_cluster	DEGs_score	DEGs_group	OS_state	OS_time
TCGA-CC-A7II-01	High	DEGs_cluster_1	85.8956	High	0	13.1177
TCGA-CC-A3M9-01	High	DEGs_cluster_1	74.6813	High	1	9.86291
TCGA-CC-A7IJ-01	High	DEGs_cluster_1	66.2694	High	0	12.5588
TCGA-DD-A39Y-01	High	DEGs_cluster_1	64.7963	High	1	5.62186
TCGA-G3-A7M9-01	High	DEGs_cluster_1	64.7567	High	1	1.84108
TCGA-CC-A1HT-01	High	DEGs_cluster_1	64.4984	High	1	3.32051
TCGA-DD-AA3A-01	Mid	DEGs_cluster_1	64.3555	High	1	13.4793
TCGA-FV-A3I0-01	High	DEGs_cluster_1	63.9364	High	0	27.8791
TCGA-FV-A4ZP-01	High	DEGs_cluster_1	63.6676	High	1	81.7306
TCGA-BC-A69H-01	High	DEGs_cluster_1	62.777	High	0	14.5971
TCGA-2Y-A9GY-01	High	DEGs_cluster_1	62.0973	High	1	24.8874
TCGA-RC-A6M6-01	High	DEGs_cluster_1	61.8956	High	0	0.295887
TCGA-G3-AAV7-01	High	DEGs_cluster_1	60.2875	High	0	11.8684
TCGA-DD-AAD5-01	High	DEGs_cluster_1	59.7776	High	0	44.2187
TCGA-BC-A10Q-01	High	DEGs_cluster_1	58.3736	High	1	37.3147
TCGA-CC-A7IG-01	High	DEGs_cluster_1	57.6856	High	1	9.83003
TCGA-RC-A6M3-01	High	DEGs_cluster_1	55.6315	High	0	0
TCGA-DD-AACL-01	High	DEGs_cluster_1	55.0651	High	1	3.51777
TCGA-DD-AAE0-01	Mid	DEGs_cluster_1	54.2714	High	0	18.2464
TCGA-CC-5260-01	Low	DEGs_cluster_1	54.0148	High	1	2.86024
TCGA-CC-5263-01	High	DEGs_cluster_1	53.0909	High	1	4.24105
TCGA-DD-AADN-01	Mid	DEGs_cluster_1	51.6264	High	0	29.523
TCGA-ED-A7PX-01	Mid	DEGs_cluster_1	51.5387	High	0	0.197258
TCGA-G3-A25X-01	High	DEGs_cluster_1	51.0195	High	0	58.487
TCGA-DD-AACZ-01	Mid	DEGs_cluster_1	50.9095	High	1	5.62186
TCGA-DD-AACP-01	High	DEGs_cluster_1	50.0508	High	0	13.6437
TCGA-CC-A9FU-01	Mid	DEGs_cluster_1	50.0422	High	0	0
TCGA-CC-A8HT-01	High	DEGs_cluster_1	49.0056	High	1	4.60269
TCGA-G3-A25T-01	High	DEGs_cluster_1	48.9594	High	0	51.057
TCGA-DD-A4NQ-01	High	DEGs_cluster_1	47.4899	High	1	12.2629
TCGA-K7-AAU7-01	High	DEGs_cluster_1	46.6256	High	0	11.8026
TCGA-G3-AAV6-01	Mid	DEGs_cluster_1	46.6204	High	1	2.13696
TCGA-BC-A112-01	Low	DEGs_cluster_1	46.205	High	1	5.03008
TCGA-CC-A7IE-01	High	DEGs_cluster_1	46.1599	High	1	7.13417
TCGA-DD-A4NA-01	High	DEGs_cluster_1	44.941	High	0	33.1394
TCGA-WQ-A9G7-01	Mid	DEGs_cluster_1	43.6235	High	0	0.986291
TCGA-DD-A1EL-01	Mid	DEGs_cluster_1	43.0185	High	1	13.6437
TCGA-YA-A8S7-01	High	DEGs_cluster_1	42.9592	High	1	13.5451
TCGA-CC-A3MA-01	Low	DEGs_cluster_1	42.4763	High	1	9.96153
TCGA-ED-A82E-01	Mid	DEGs_cluster_1	42.2216	High	0	13.4136
TCGA-CC-A5UD-01	Low	DEGs_cluster_1	42.1135	High	1	9.99441
TCGA-ED-A7PZ-01	High	DEGs_cluster_1	41.4755	High	0	0.197258
TCGA-CC-A8HV-01	Low	DEGs_cluster_1	40.3295	High	1	9.1725
TCGA-DD-A4NH-01	Low	DEGs_cluster_1	39.0673	High	0	30.1476
TCGA-DD-AACH-01	High	DEGs_cluster_1	38.4317	High	1	6.41089
TCGA-BC-A10W-01	Low	DEGs_cluster_1	38.3536	High	1	2.99175
TCGA-CC-A5UE-01	Low	DEGs_cluster_1	38.1621	High	1	8.94237
TCGA-BC-4073-01	High	DEGs_cluster_1	37.8347	High	0	27.912
TCGA-ED-A8O6-01	High	DEGs_cluster_1	37.3862	High	1	1.84108
TCGA-CC-5258-01	Mid	DEGs_cluster_1	36.2986	High	1	4.24105
TCGA-DD-A1EJ-01	Low	DEGs_cluster_1	35.6035	High	1	33.0407
TCGA-DD-AADO-01	Mid	DEGs_cluster_1	35.2672	High	0	14.893
TCGA-UB-A7MA-01	Low	DEGs_cluster_1	34.9633	High	0	27.8791
TCGA-G3-A5SJ-01	Low	DEGs_cluster_1	34.6476	High	0	22.9477
TCGA-2Y-A9H2-01	Low	DEGs_cluster_1	34.4048	High	0	56.909
TCGA-DD-A3A7-01	Mid	DEGs_cluster_1	32.7324	High	1	13.7752
TCGA-ZP-A9D2-01	Low	DEGs_cluster_1	32.5409	High	1	25.1504
TCGA-CC-A8HU-01	Mid	DEGs_cluster_1	32.1989	High	1	11.3095
TCGA-DD-AACG-01	Mid	DEGs_cluster_1	31.7227	High	1	15.419
TCGA-CC-A9FW-01	Mid	DEGs_cluster_1	31.646	High	0	8.15334
TCGA-CC-5264-01	High	DEGs_cluster_1	31.2831	High	1	3.35339
TCGA-ED-A97K-01	Low	DEGs_cluster_1	30.6477	High	0	0.197258
TCGA-CC-5259-01	High	DEGs_cluster_1	29.8847	High	0	8.21909
TCGA-RG-A7D4-01	Low	DEGs_cluster_1	29.1706	High	0	36.0982
TCGA-DD-A114-01	Low	DEGs_cluster_1	28.5122	High	1	37.7749
TCGA-CC-A123-01	Mid	DEGs_cluster_1	28.3083	High	0	7.19992
TCGA-KR-A7K7-01	Mid	DEGs_cluster_1	28.0432	High	0	31.2654
TCGA-BW-A5NQ-01	Mid	DEGs_cluster_1	27.8213	High	0	0
TCGA-DD-A3A6-01	High	DEGs_cluster_1	27.721	High	1	107.111
TCGA-G3-A7M6-01	Low	DEGs_cluster_1	26.5243	High	0	20.7779
TCGA-EP-A2KA-01	Low	DEGs_cluster_1	26.1134	High	1	20.6135
TCGA-CC-A5UC-01	Mid	DEGs_cluster_1	25.9033	High	1	11.4081
TCGA-DD-AADB-01	Low	DEGs_cluster_1	25.6273	High	0	40.8324
TCGA-BC-4072-01	Mid	DEGs_cluster_1	24.7061	High	1	48.9858
TCGA-5C-AAPD-01	Mid	DEGs_cluster_1	24.5123	High	0	0.657527
TCGA-2V-A95S-01	Low	DEGs_cluster_1	24.3208	High	0	NA
TCGA-GJ-A6C0-01	High	DEGs_cluster_1	23.5474	High	1	1.01917
TCGA-DD-A4NR-01	Mid	DEGs_cluster_1	23.3468	High	1	0.295887
TCGA-DD-A1EC-01	Low	DEGs_cluster_1	23.1019	High	0	19.7916
TCGA-DD-AADC-01	Low	DEGs_cluster_1	23.0249	High	1	13.9724
TCGA-G3-A25S-01	Mid	DEGs_cluster_1	22.4092	High	1	13.6766
TCGA-BW-A5NP-01	Low	DEGs_cluster_1	21.753	High	0	0
TCGA-ED-A459-01	High	DEGs_cluster_1	21.5755	High	0	29.9175
TCGA-2Y-A9H0-01	Mid	DEGs_cluster_1	20.5375	High	0	120.821
TCGA-DD-AAC8-01	Low	DEGs_cluster_1	19.7251	High	1	0.526022
TCGA-DD-AACB-01	Mid	DEGs_cluster_1	19.5587	High	0	76.4046
TCGA-BC-A10U-01	High	DEGs_cluster_1	19.0406	High	1	27.5175
TCGA-CC-A3MC-01	Mid	DEGs_cluster_1	17.8522	High	0	11.9341
TCGA-FV-A4ZQ-01	Low	DEGs_cluster_1	17.8432	High	0	0.394516
TCGA-UB-A7MF-01	Mid	DEGs_cluster_1	17.7851	High	1	7.03554
TCGA-BC-A8YO-01	Low	DEGs_cluster_1	17.7107	High	0	18.4765
TCGA-DD-A3A1-01	Mid	DEGs_cluster_2	17.4692	High	1	7.66019
TCGA-WX-AA47-01	High	DEGs_cluster_1	17.4668	High	1	18.2793
TCGA-ED-A66Y-01	Low	DEGs_cluster_1	16.8937	High	1	9.7314
TCGA-CC-A9FV-01	Mid	DEGs_cluster_1	16.704	High	0	0
TCGA-DD-AAD6-01	Low	DEGs_cluster_1	15.9972	High	0	22.0929
TCGA-RC-A7SH-01	Low	DEGs_cluster_1	15.8993	High	0	15.3861
TCGA-DD-A73G-01	Mid	DEGs_cluster_1	15.858	High	0	114.344
TCGA-WX-AA44-01	Low	DEGs_cluster_1	15.0057	High	0	20.219
TCGA-MR-A8JO-01	Mid	DEGs_cluster_1	14.8213	High	0	10.8492
TCGA-MI-A75C-01	Mid	DEGs_cluster_2	14.8163	High	0	9.56702
TCGA-DD-A4NN-01	Low	DEGs_cluster_1	14.6967	High	1	29.5558
TCGA-DD-A3A3-01	Mid	DEGs_cluster_1	14.4114	High	1	17.5888
TCGA-BC-A3KG-01	Low	DEGs_cluster_1	14.275	High	0	22.3559
TCGA-5C-A9VG-01	Mid	DEGs_cluster_1	13.5527	High	0	10.7834
TCGA-DD-AAE6-01	Mid	DEGs_cluster_2	13.3585	High	0	4.63557
TCGA-ED-A66X-01	Low	DEGs_cluster_1	13.3202	High	0	13.3478
TCGA-ED-A5KG-01	Low	DEGs_cluster_1	12.9857	High	0	28.0764
TCGA-DD-A39X-01	Mid	DEGs_cluster_1	12.5401	High	1	55.6925
TCGA-CC-5262-01	Mid	DEGs_cluster_1	12.2282	High	1	3.38626
TCGA-MI-A75I-01	Mid	DEGs_cluster_2	12.0723	High	0	20.7121
TCGA-DD-A39V-01	Mid	DEGs_cluster_1	12.0709	High	1	21.1395
TCGA-DD-AADD-01	Low	DEGs_cluster_1	11.6956	High	0	40.4708
TCGA-BC-A217-01	Low	DEGs_cluster_1	11.6443	High	1	45.9283
TCGA-DD-AAED-01	Low	DEGs_cluster_1	11.3512	High	0	25.0847
TCGA-DD-A1EF-01	Low	DEGs_cluster_1	11.2723	High	1	12.9533
TCGA-CC-A3MB-01	Low	DEGs_cluster_2	11.2547	High	1	10.3561
TCGA-CC-5261-01	Low	DEGs_cluster_1	11.2181	High	1	3.18901
TCGA-DD-A1EG-01	Mid	DEGs_cluster_1	11.1006	High	1	45.1064
TCGA-DD-AADW-01	Low	DEGs_cluster_1	10.9426	High	0	19.2984
TCGA-DD-A3A9-01	Mid	DEGs_cluster_1	10.7463	High	1	30.6079
TCGA-DD-AAVU-01	Mid	DEGs_cluster_2	10.0746	High	0	72.3937
TCGA-CC-A7IK-01	Low	DEGs_cluster_1	9.73032	High	1	8.6136
TCGA-RC-A7S9-01	Low	DEGs_cluster_1	8.39546	High	0	21.0409
TCGA-G3-A25Y-01	Low	DEGs_cluster_1	8.34989	High	1	14.8601
TCGA-FV-A3I1-01	Low	DEGs_cluster_2	7.73954	High	1	8.12046
TCGA-2Y-A9H8-01	Low	DEGs_cluster_2	7.60331	High	1	20.8107
TCGA-DD-AACI-01	Mid	DEGs_cluster_1	7.36904	Low	0	53.1939
TCGA-EP-A3RK-01	Mid	DEGs_cluster_2	7.11154	Low	0	11.9341
TCGA-BC-A216-01	Low	DEGs_cluster_2	6.81869	Low	0	44.416
TCGA-GJ-A3OU-01	Mid	DEGs_cluster_1	6.35538	Low	0	28.8983
TCGA-DD-AACX-01	Mid	DEGs_cluster_2	6.13933	Low	0	5.58898
TCGA-BC-A5W4-01	Low	DEGs_cluster_2	6.03522	Low	1	17.9834
TCGA-2Y-A9HA-01	Low	DEGs_cluster_2	6.0204	Low	1	1.18355
TCGA-G3-AAV5-01	Mid	DEGs_cluster_2	5.45129	Low	0	11.6382
TCGA-DD-AACJ-01	Low	DEGs_cluster_2	5.00098	Low	0	69.1061
TCGA-WJ-A86L-01	Low	DEGs_cluster_2	3.72857	Low	0	11.3423
TCGA-DD-AAE1-01	Low	DEGs_cluster_2	3.59952	Low	0	18.1477
TCGA-2Y-A9GS-01	Low	DEGs_cluster_2	3.56963	Low	1	23.8025
TCGA-XR-A8TD-01	High	DEGs_cluster_2	3.06057	Low	0	33.8626
TCGA-DD-A39Z-01	Mid	DEGs_cluster_2	2.79096	Low	1	19.7587
TCGA-DD-AAVV-01	Low	DEGs_cluster_2	2.03619	Low	0	80.7114
TCGA-DD-A1EH-01	Low	DEGs_cluster_1	1.99985	Low	0	49.1501
TCGA-ZP-A9CZ-01	Mid	DEGs_cluster_2	1.94075	Low	0	23.2107
TCGA-DD-A113-01	Mid	DEGs_cluster_2	1.53948	Low	0	79.7252
TCGA-EP-A2KB-01	Low	DEGs_cluster_2	0.634149	Low	1	19.5943
TCGA-DD-AAVQ-01	Low	DEGs_cluster_1	0.545851	Low	0	89.6867
TCGA-DD-A4NJ-01	Low	DEGs_cluster_2	0.411613	Low	0	30.5093
TCGA-2Y-A9H3-01	Mid	DEGs_cluster_1	-0.0530071	Low	0	49.8405
TCGA-PD-A5DF-01	Low	DEGs_cluster_2	-0.460249	Low	1	21.008
TCGA-DD-A1EI-01	Low	DEGs_cluster_2	-0.824749	Low	0	6.01637
TCGA-QA-A7B7-01	Low	DEGs_cluster_2	-0.942885	Low	0	3.09038
TCGA-DD-A119-01	Mid	DEGs_cluster_2	-1.12467	Low	1	7.33143
TCGA-UB-A7MD-01	Low	DEGs_cluster_2	-1.19323	Low	1	1.70957
TCGA-2Y-A9H7-01	Low	DEGs_cluster_2	-1.27074	Low	0	38.3996
TCGA-BW-A5NO-01	Low	DEGs_cluster_2	-1.69503	Low	0	0.657527
TCGA-FV-A3R2-01	Low	DEGs_cluster_2	-2.11265	Low	1	6.37801
TCGA-DD-AADQ-01	Low	DEGs_cluster_2	-2.23489	Low	0	14.3341
TCGA-DD-AACW-01	Low	DEGs_cluster_2	-2.47197	Low	0	46.8159
TCGA-EP-A3JL-01	Mid	DEGs_cluster_2	-2.64291	Low	0	9.96153
TCGA-DD-A1EK-01	Mid	DEGs_cluster_2	-2.68364	Low	1	18.345
TCGA-K7-A5RG-01	Low	DEGs_cluster_2	-2.89561	Low	0	17.0628
TCGA-DD-AADF-01	Mid	DEGs_cluster_2	-2.95726	Low	1	3.78078
TCGA-DD-AADM-01	Mid	DEGs_cluster_2	-3.29459	Low	1	0.394516
TCGA-BD-A3EP-01	Low	DEGs_cluster_2	-3.45885	Low	0	13.4464
TCGA-DD-AADI-01	Mid	DEGs_cluster_2	-3.58766	Low	0	35.6708
TCGA-DD-AAE9-01	Low	DEGs_cluster_2	-3.68146	Low	0	23.7367
TCGA-G3-A7M7-01	Mid	DEGs_cluster_2	-3.73922	Low	0	11.8684
TCGA-BC-A10Z-01	Low	DEGs_cluster_2	-3.81382	Low	1	1.1178
TCGA-DD-AAD2-01	Mid	DEGs_cluster_2	-4.35314	Low	0	21.6326
TCGA-DD-AADK-01	Mid	DEGs_cluster_2	-4.39502	Low	0	34.4873
TCGA-UB-A7ME-01	Low	DEGs_cluster_2	-4.53178	Low	0	15.9779
TCGA-2Y-A9GW-01	Low	DEGs_cluster_2	-4.79382	Low	1	41.7858
TCGA-O8-A75V-01	Mid	DEGs_cluster_2	-4.8235	Low	0	17.6875
TCGA-ED-A7XP-01	Low	DEGs_cluster_2	-4.91762	Low	0	13.1505
TCGA-5C-A9VH-01	Low	DEGs_cluster_2	-4.99339	Low	0	10.5862
TCGA-G3-AAV1-01	Low	DEGs_cluster_2	-5.14618	Low	1	11.8026
TCGA-UB-A7MB-01	Low	DEGs_cluster_2	-5.30346	Low	0	19.7587
TCGA-DD-AACQ-01	Low	DEGs_cluster_2	-5.72612	Low	1	14.2026
TCGA-DD-AACD-01	Mid	DEGs_cluster_2	-5.7541	Low	1	12.5259
TCGA-5R-AA1D-01	Mid	DEGs_cluster_2	-5.90167	Low	0	14.7615
TCGA-DD-AACO-01	Mid	DEGs_cluster_2	-6.00053	Low	0	61.676
TCGA-DD-AACC-01	Low	DEGs_cluster_2	-6.00617	Low	1	55.3967
TCGA-DD-AACU-01	Low	DEGs_cluster_2	-6.13533	Low	0	51.5172
TCGA-DD-A116-01	Mid	DEGs_cluster_2	-6.28035	Low	1	53.3254
TCGA-DD-AADR-01	Mid	DEGs_cluster_2	-6.34021	Low	0	66.6732
TCGA-DD-A118-01	Mid	DEGs_cluster_2	-6.41839	Low	0	112.996
TCGA-2Y-A9H1-01	Mid	DEGs_cluster_2	-6.47854	Low	1	40.405
TCGA-RC-A7SF-01	Low	DEGs_cluster_2	-6.54875	Low	0	19.0354
TCGA-DD-AADL-01	Low	DEGs_cluster_2	-6.72881	Low	0	20.9094
TCGA-DD-AAD0-01	Low	DEGs_cluster_2	-6.753	Low	0	4.50406
TCGA-DD-AAVS-01	Low	DEGs_cluster_2	-6.91822	Low	0	59.9336
TCGA-DD-A4ND-01	Low	DEGs_cluster_2	-6.98035	Low	0	90.2785
TCGA-DD-AAEA-01	Low	DEGs_cluster_2	-7.04666	Low	0	18.9039
TCGA-DD-AAEG-01	Mid	DEGs_cluster_2	-7.22923	Low	0	23.6381
TCGA-DD-AAEE-01	Low	DEGs_cluster_2	-7.24306	Low	0	26.6298
TCGA-XR-A8TE-01	Low	DEGs_cluster_2	-7.30424	Low	0	30.4106
TCGA-FV-A495-01	Mid	DEGs_cluster_2	-7.37771	Low	0	0.0328764
TCGA-DD-A1EE-01	Low	DEGs_cluster_2	-7.47343	Low	1	11.4738
TCGA-FV-A23B-01	Low	DEGs_cluster_2	-7.66183	Low	1	60.887
TCGA-DD-A4NB-01	Low	DEGs_cluster_2	-7.87464	Low	0	32.5147
TCGA-DD-AACF-01	Mid	DEGs_cluster_2	-7.97255	Low	1	11.9999
TCGA-DD-AACK-01	Low	DEGs_cluster_2	-8.06007	Low	0	0.295887
TCGA-LG-A6GG-01	Low	DEGs_cluster_2	-8.26559	Low	0	12.7231
TCGA-G3-A25Z-01	Mid	DEGs_cluster_2	-8.7186	Low	0	21.534
TCGA-2Y-A9H5-01	Low	DEGs_cluster_2	-8.73086	Low	1	18.2464
TCGA-XR-A8TG-01	Low	DEGs_cluster_2	-8.84721	Low	0	29.523
TCGA-ED-A8O5-01	Low	DEGs_cluster_2	-8.88821	Low	0	13.3478
TCGA-DD-AADJ-01	Mid	DEGs_cluster_2	-8.9265	Low	0	35.0462
TCGA-BC-A10R-01	Low	DEGs_cluster_2	-8.94153	Low	1	10.1259
TCGA-DD-A4NG-01	Low	DEGs_cluster_2	-9.47586	Low	1	26.3668
TCGA-RC-A7SB-01	Mid	DEGs_cluster_2	-9.48847	Low	0	19.3313
TCGA-DD-A4NE-01	Low	DEGs_cluster_2	-9.67401	Low	1	21.6984
TCGA-DD-A11A-01	Low	DEGs_cluster_2	-9.68867	Low	0	2.59723
TCGA-UB-A7MC-01	Low	DEGs_cluster_2	-9.70029	Low	0	16.4382
TCGA-ES-A2HT-01	Mid	DEGs_cluster_2	-10.1055	Low	1	14.3998
TCGA-FV-A3R3-01	Low	DEGs_cluster_2	-10.1375	Low	1	12.0327
TCGA-ZS-A9CD-01	Low	DEGs_cluster_2	-10.1674	Low	1	45.5666
TCGA-GJ-A9DB-01	Low	DEGs_cluster_2	-10.3326	Low	1	2.20272
TCGA-BC-A3KF-01	Low	DEGs_cluster_2	-10.5767	Low	0	0.263011
TCGA-RC-A6M5-01	Mid	DEGs_cluster_2	-10.8038	Low	0	0.493145
TCGA-FV-A2QQ-01	Mid	DEGs_cluster_2	-11.0017	Low	0	23.9669
TCGA-DD-A73B-01	Mid	DEGs_cluster_2	-11.2342	Low	1	9.30401
TCGA-DD-AACN-01	Low	DEGs_cluster_2	-11.3061	Low	0	42.805
TCGA-FV-A496-01	Low	DEGs_cluster_2	-11.3582	Low	0	0.328764
TCGA-DD-AAD1-01	Low	DEGs_cluster_2	-11.5042	Low	0	18.5423
TCGA-2Y-A9H4-01	Mid	DEGs_cluster_2	-11.6465	Low	0	47.7365
TCGA-KR-A7K8-01	Mid	DEGs_cluster_2	-12.0016	Low	0	29.786
TCGA-DD-AACS-01	Low	DEGs_cluster_2	-12.476	Low	0	59.3089
TCGA-DD-AAVR-01	Mid	DEGs_cluster_2	-12.862	Low	0	82.6183
TCGA-HP-A5MZ-01	Low	DEGs_cluster_2	-13.1172	Low	1	2.99175
TCGA-DD-AAVP-01	Mid	DEGs_cluster_2	-13.1259	Low	0	90.4757
TCGA-DD-AAD8-01	Low	DEGs_cluster_2	-13.3951	Low	0	40.0763
TCGA-MI-A75E-01	Mid	DEGs_cluster_2	-13.5006	Low	0	16.6683
TCGA-G3-A5SI-01	Mid	DEGs_cluster_2	-13.9125	Low	1	25.249
TCGA-DD-AAEI-01	Mid	DEGs_cluster_2	-14.2998	Low	0	50.3337
TCGA-5R-AA1C-01	Low	DEGs_cluster_2	-14.3721	Low	0	17.0957
TCGA-G3-AAUZ-01	Mid	DEGs_cluster_2	-14.4943	Low	0	15.7806
TCGA-DD-A3A4-01	Low	DEGs_cluster_2	-14.5473	Low	1	20.1203
TCGA-CC-A7IL-01	Mid	DEGs_cluster_2	-14.5849	Low	1	9.13963
TCGA-FV-A2QR-01	Low	DEGs_cluster_2	-14.7774	Low	1	19.1012
TCGA-DD-A115-01	Low	DEGs_cluster_2	-14.9051	Low	1	83.5717
TCGA-ED-A7PY-01	Low	DEGs_cluster_2	-14.9439	Low	0	12.8218
TCGA-DD-A39W-01	Low	DEGs_cluster_2	-15.0817	Low	1	27.1887
TCGA-RC-A7SK-01	Low	DEGs_cluster_2	-15.224	Low	0	15.5176
TCGA-DD-A4NO-01	Low	DEGs_cluster_2	-15.6657	Low	0	73.8074
TCGA-CC-A7IF-01	Low	DEGs_cluster_2	-15.7161	Low	1	21.3368
TCGA-WQ-AB4B-01	Mid	DEGs_cluster_2	-15.752	Low	0	12.9862
TCGA-BC-A10S-01	Low	DEGs_cluster_2	-15.7767	Low	1	46.783
TCGA-MI-A75G-01	Mid	DEGs_cluster_2	-15.8571	Low	0	22.9477
TCGA-DD-AAVW-01	Low	DEGs_cluster_2	-15.9859	Low	0	76.1745
TCGA-DD-AAVZ-01	Low	DEGs_cluster_2	-15.9876	Low	0	62.4651
TCGA-2Y-A9GX-01	Low	DEGs_cluster_2	-16.0975	Low	0	80.2841
TCGA-G3-AAV3-01	Low	DEGs_cluster_2	-16.1482	Low	0	13.5451
TCGA-G3-AAV4-01	Low	DEGs_cluster_2	-16.3809	Low	1	0.887662
TCGA-DD-A73F-01	Low	DEGs_cluster_2	-16.3909	Low	0	35.6708
TCGA-DD-AACA-01	Low	DEGs_cluster_2	-16.4328	Low	0	75.6485
TCGA-UB-AA0U-01	Low	DEGs_cluster_2	-16.4637	Low	0	10.7506
TCGA-DD-AADU-01	Low	DEGs_cluster_2	-16.852	Low	0	18.2135
TCGA-DD-AADS-01	Mid	DEGs_cluster_2	-17.066	Low	0	15.5834
TCGA-KR-A7K2-01	Low	DEGs_cluster_2	-17.2076	Low	0	27.2545
TCGA-DD-AAC9-01	Mid	DEGs_cluster_2	-17.3312	Low	0	11.4081
TCGA-DD-AACY-01	Low	DEGs_cluster_2	-17.4356	Low	0	47.6707
TCGA-DD-AACV-01	Low	DEGs_cluster_2	-17.5906	Low	0	50.3337
TCGA-EP-A2KC-01	Low	DEGs_cluster_2	-17.6067	Low	1	0.624651
TCGA-BC-A10T-01	Mid	DEGs_cluster_2	-17.7138	Low	1	27.5175
TCGA-4R-AA8I-01	Low	DEGs_cluster_2	-17.8183	Low	1	8.6136
TCGA-DD-AADV-01	Low	DEGs_cluster_2	-17.8673	Low	0	18.871
TCGA-G3-A5SM-01	Mid	DEGs_cluster_2	-18.1464	Low	0	17.0957
TCGA-KR-A7K0-01	Low	DEGs_cluster_2	-18.2826	Low	1	2.13696
TCGA-DD-AADP-01	Low	DEGs_cluster_2	-18.5537	Low	0	15.0574
TCGA-BC-A10Y-01	Low	DEGs_cluster_2	-18.7708	Low	1	23.3751
TCGA-XR-A8TF-01	Low	DEGs_cluster_2	-18.9812	Low	1	22.7833
TCGA-3K-AAZ8-01	Low	DEGs_cluster_2	-19.2059	Low	0	13.019
TCGA-DD-AACT-01	Low	DEGs_cluster_2	-19.6526	Low	0	51.3529
TCGA-DD-A1EA-01	Low	DEGs_cluster_2	-19.736	Low	0	79.3964
TCGA-DD-A73D-01	Low	DEGs_cluster_2	-19.9711	Low	0	22.7833
TCGA-ED-A7XO-01	Mid	DEGs_cluster_2	-20.0575	Low	0	14.0382
TCGA-ED-A627-01	Low	DEGs_cluster_2	-20.0601	Low	0	13.9067
TCGA-ZP-A9D1-01	Low	DEGs_cluster_2	-20.0955	Low	0	0.690403
TCGA-DD-A73A-01	Low	DEGs_cluster_2	-20.2693	Low	0	23.934
TCGA-CC-A9FS-01	Low	DEGs_cluster_2	-20.3805	Low	0	6.93691
TCGA-DD-AADY-01	Low	DEGs_cluster_2	-20.7909	Low	0	18.2464
TCGA-BC-A110-01	High	DEGs_cluster_2	-20.9449	Low	1	69.5664
TCGA-LG-A9QC-01	Low	DEGs_cluster_2	-21.1309	Low	0	13.9724
TCGA-G3-A25V-01	Mid	DEGs_cluster_2	-21.1398	Low	0	28.2737
TCGA-K7-A6G5-01	Mid	DEGs_cluster_2	-21.1529	Low	0	16.8327
TCGA-DD-A73E-01	Low	DEGs_cluster_2	-21.4164	Low	0	1.44656
TCGA-RC-A6M4-01	Low	DEGs_cluster_2	-22.0778	Low	0	0.72328
TCGA-DD-AAD3-01	Low	DEGs_cluster_2	-22.3056	Low	0	42.5749
TCGA-2Y-A9H9-01	Low	DEGs_cluster_2	-22.4311	Low	0	22.9148
TCGA-BD-A2L6-01	Low	DEGs_cluster_2	-23.0005	Low	0	44.8105
TCGA-DD-AAW0-01	Low	DEGs_cluster_2	-23.091	Low	0	66.2458
TCGA-ZP-A9CV-01	Low	DEGs_cluster_2	-23.7313	Low	1	35.7695
TCGA-DD-A4NS-01	Low	DEGs_cluster_2	-24.2213	Low	1	80.7443
TCGA-G3-A3CJ-01	Mid	DEGs_cluster_2	-24.7958	Low	0	19.5286
TCGA-G3-A7M5-01	Mid	DEGs_cluster_2	-24.8358	Low	0	14.6957
TCGA-DD-A3A5-01	Mid	DEGs_cluster_2	-25.0078	Low	1	102.739
TCGA-2Y-A9GU-01	Low	DEGs_cluster_2	-25.6748	Low	0	63.7472
TCGA-DD-A11D-01	Low	DEGs_cluster_2	-26.5369	Low	1	51.2871
TCGA-G3-A3CK-01	Low	DEGs_cluster_2	-27.0201	Low	0	19.2327
TCGA-2Y-A9HB-01	Low	DEGs_cluster_2	-27.1643	Low	0	8.54785
TCGA-LG-A9QD-01	Low	DEGs_cluster_2	-27.297	Low	0	12.0327
TCGA-2Y-A9H6-01	Low	DEGs_cluster_2	-27.5689	Low	0	11.7369
TCGA-DD-AAVX-01	Mid	DEGs_cluster_2	-27.6672	Low	0	56.4816
TCGA-DD-AAEK-01	Low	DEGs_cluster_2	-27.8132	Low	0	35.0791
TCGA-ZS-A9CF-01	Low	DEGs_cluster_2	-27.952	Low	0	79.2978
TCGA-MI-A75H-01	Low	DEGs_cluster_2	-28.563	Low	0	24.5586
TCGA-G3-A3CH-01	Low	DEGs_cluster_2	-28.6999	Low	0	25.6436
TCGA-DD-AAE3-01	Low	DEGs_cluster_2	-29.5042	Low	0	18.608
TCGA-ES-A2HS-01	Mid	DEGs_cluster_2	-29.7426	Low	1	22.6189
TCGA-ZS-A9CE-01	Low	DEGs_cluster_2	-29.8981	Low	0	40.7996
TCGA-DD-AAE4-01	Mid	DEGs_cluster_2	-30.5024	Low	0	19.9888
TCGA-DD-AADA-01	Low	DEGs_cluster_2	-30.5235	Low	0	40.5365
TCGA-G3-A3CI-01	Low	DEGs_cluster_2	-30.6107	Low	0	5.91774
TCGA-DD-AACE-01	Low	DEGs_cluster_2	-30.804	Low	0	71.802
TCGA-DD-AAE7-01	Low	DEGs_cluster_2	-30.9502	Low	0	21.1724
TCGA-G3-AAV2-01	Low	DEGs_cluster_2	-31.3206	Low	0	12.23
TCGA-DD-AAW3-01	Low	DEGs_cluster_2	-31.5642	Low	0	53.6871
TCGA-ZP-A9D0-01	Low	DEGs_cluster_2	-32.0639	Low	0	35.8681
TCGA-ED-A4XI-01	Low	DEGs_cluster_2	-32.2966	Low	0	26.9257
TCGA-NI-A4U2-01	Mid	DEGs_cluster_2	-32.468	Low	1	58.8815
TCGA-DD-A11C-01	Low	DEGs_cluster_2	-32.7124	Low	0	21.7641
TCGA-MR-A520-01	Low	DEGs_cluster_2	-32.896	Low	0	7.52868
TCGA-G3-A25U-01	Low	DEGs_cluster_2	-33.112	Low	0	53.7857
TCGA-5R-AAAM-01	Low	DEGs_cluster_2	-33.336	Low	1	1.51231
TCGA-NI-A8LF-01	Low	DEGs_cluster_2	-33.681	Low	0	26.2682
TCGA-ZS-A9CG-01	Low	DEGs_cluster_2	-33.7261	Low	0	11.2108
TCGA-DD-A4NF-01	Low	DEGs_cluster_2	-34.0159	Low	0	30.9695
TCGA-2Y-A9GZ-01	Low	DEGs_cluster_2	-34.706	Low	1	27.8791
TCGA-DD-A11B-01	Low	DEGs_cluster_2	-35.3837	Low	1	0.460269
TCGA-G3-A5SL-01	Low	DEGs_cluster_2	-36.0081	Low	0	20.4162
TCGA-BC-A69I-01	Low	DEGs_cluster_2	-36.1813	Low	0	12.7231
TCGA-DD-A3A8-01	Low	DEGs_cluster_2	-36.2403	Low	1	0.36164
TCGA-ZP-A9D4-01	Low	DEGs_cluster_2	-36.4255	Low	0	12.9862
TCGA-DD-AAEH-01	Low	DEGs_cluster_2	-36.4735	Low	0	25.7751
TCGA-EP-A26S-01	Low	DEGs_cluster_2	-36.6013	Low	0	19.9888
TCGA-ZP-A9CY-01	Low	DEGs_cluster_2	-36.6329	Low	0	25.7093
TCGA-CC-A7IH-01	Low	DEGs_cluster_2	-36.755	Low	0	11.9999
TCGA-DD-AAE2-01	Low	DEGs_cluster_2	-37.0267	Low	0	20.9751
TCGA-DD-AAW2-01	Low	DEGs_cluster_2	-37.1656	Low	0	60.9856
TCGA-G3-AAV0-01	Low	DEGs_cluster_2	-37.3382	Low	0	15.6491
TCGA-DD-AAVY-01	Low	DEGs_cluster_2	-37.4398	Low	0	64.7664
TCGA-K7-A5RF-01	Low	DEGs_cluster_2	-37.7685	Low	0	20.745
TCGA-G3-A7M8-01	Low	DEGs_cluster_2	-37.9473	Low	0	14.1368
TCGA-BC-A10X-01	Low	DEGs_cluster_2	-37.9574	Low	1	25.3148
TCGA-DD-A4NV-01	Low	DEGs_cluster_2	-39.6383	Low	0	78.8375
TCGA-2Y-A9GV-01	Low	DEGs_cluster_2	-40.0694	Low	1	83.2429
TCGA-DD-AAEB-01	Mid	DEGs_cluster_2	-40.7916	Low	0	15.7149
TCGA-DD-AADG-01	Low	DEGs_cluster_2	-41.0163	Low	0	37.6434
TCGA-DD-A1EB-01	Low	DEGs_cluster_2	-41.7525	Low	0	66.3116
TCGA-G3-A5SK-01	Low	DEGs_cluster_2	-41.7835	Low	0	24.46
TCGA-DD-A4NP-01	Low	DEGs_cluster_2	-41.823	Low	0	108.755
TCGA-UB-AA0V-01	Low	DEGs_cluster_2	-42.0668	Low	0	10.3232
TCGA-DD-A1ED-01	Low	DEGs_cluster_2	-43.3766	Low	0	75.6485
TCGA-EP-A12J-01	Low	DEGs_cluster_2	-43.4773	Low	0	18.7395
TCGA-DD-AAW1-01	Low	DEGs_cluster_2	-44.6798	Low	0	65.3911
TCGA-DD-A3A2-01	Mid	DEGs_cluster_2	-44.8182	Low	1	70.0595
TCGA-2Y-A9GT-01	Low	DEGs_cluster_2	-44.958	Low	1	53.3912
TCGA-DD-A4NK-01	Low	DEGs_cluster_2	-45.24	Low	1	39.7804
TCGA-DD-A4NL-01	Low	DEGs_cluster_2	-45.5196	Low	0	56.2514
TCGA-HP-A5N0-01	Low	DEGs_cluster_2	-45.74	Low	1	37.7092
TCGA-DD-A73C-01	Low	DEGs_cluster_2	-46.7955	Low	0	23.0463
TCGA-DD-A4NI-01	Low	DEGs_cluster_2	-48.6276	Low	0	26.8271
TCGA-WX-AA46-01	Low	DEGs_cluster_2	-52.256	Low	0	24.8545
TCGA-G3-A6UC-01	Low	DEGs_cluster_2	-52.8292	Low	0	22.06

## Sheet: Supplementary Table 8
Supplementary Table 8: Normalize expression of 251 DEGs in Tongji cohort
Gene_symbol	sample49	sample67	sample68	sample69	sample70	sample72	sample73	sample74	sample76	sample78	sample79	sample81	sample82	sample83	sample90	sample91	sample93	sample96	sample98	sample100	sample102	sample104	sample106	sample109	sample110	sample114	sample115	sample119	sample123	sample128
AGRN	13.2004	12.6015	10.1942	12.7178	12.0087	11.2135	11.729	11.8437	11.7935	12.3712	12.8058	10.7099	12.0122	11.829	11.509	11.7389	11.6448	11.248	11.6912	11.8567	12.1745	12.1029	12.1827	10.7755	11.8553	11.2896	11.174	11.1259	12.9523	12.2284
ENO1	14.4328	14.2446	14.0551	13.6668	13.0561	13.5245	12.2925	14.332	12.5817	13.2829	14.203	13.7509	11.5417	13.8704	13.4716	13.6835	13.1715	13.5779	13.1079	14.1885	13.3459	12.6901	14.3839	12.5358	14.4158	12.9358	14.5944	12.0731	13.833	13.9526
AKR7L	8.19479	6.36091	4.97131	8.91271	8.47303	8.03604	7.75882	9.20096	4.66813	8.50447	7.73088	5.65329	8.50456	9.25837	8.55607	7.62528	8.25618	9.09055	9.96356	7.15517	9.12404	6.58698	6.76552	9.45059	7.53436	8.54053	7.91162	7.24103	4.88415	8.33478
PLA2G5	6.48384	4.08699	5.44543	6.62527	6.10459	5.76672	6.37772	4.37622	6.20721	5.88423	5.76796	6.83081	6.54314	6.55252	5.65275	4.7012	5.42459	6.05295	5.89134	5.13056	7.89884	8.1653	5.12959	6.68683	4.92438	6.74404	4.31496	7.4033	5.84786	4.55884
SFN	10.0205	9.99528	6.81678	4.15765	3.70767	9.21476	10.4406	8.89516	4.39297	9.57579	4.46714	6.7581	7.72331	5.6604	9.35182	8.08393	6.16814	8.38377	5.31846	10.374	8.66616	7.14215	5.56868	4.14814	5.63835	5.88795	5.64778	4.40987	9.20381	7.3914
TRNP1	10.544	9.69987	11.3547	7.91871	7.49378	5.85815	6.72273	6.73344	10.6645	5.14802	10.3429	10.6166	7.46506	8.02034	6.40556	10.3178	6.31844	9.6537	4.30298	8.99129	8.48874	9.14316	11.8589	6.02777	8.82821	8.32301	8.14959	6.5509	11.3627	8.69849
SNHG3	7.57859	8.7961	9.4597	7.85606	6.82585	9.47151	7.97582	6.9957	8.24282	7.68203	8.68965	10.2115	7.2042	7.28566	7.54095	8.90041	7.16123	7.28239	6.85852	7.0659	7.20209	8.68014	10.8091	8.22525	8.80188	7.88182	9.14117	7.09191	9.33099	8.76992
MARCKSL1	8.9069	10.9553	11.324	8.22772	8.67804	9.95406	9.56004	7.6053	10.6778	8.61973	10.4717	11.3316	10.2495	9.11485	10.4582	10.0485	8.37527	9.26147	7.93252	8.12274	8.84575	11.0588	11.5582	8.3663	9.98599	9.59404	10.7954	8.64499	11.4646	9.134
KIAA1522	11.6419	11.3319	8.98677	10.504	10.0315	8.86088	11.3834	10.4898	10.5106	11.5152	11.8804	9.92384	10.8078	10.352	11.6899	11.0077	10.4164	10.5042	9.45001	10.5976	10.419	9.64947	10.4728	9.05386	10.4641	9.5372	11.1263	10.6317	11.9629	10.3959
TMEM54	9.05205	8.4696	6.10963	8.54272	7.56467	5.00152	6.77721	6.89424	7.03303	5.19153	7.37413	5.25616	5.12272	7.07673	7.09029	8.25925	5.61195	5.28068	6.92781	8.05523	8.10817	6.97069	6.90835	7.65838	7.23526	5.82778	7.48752	5.82777	6.21583	8.5665
RHBDL2	4.98231	4.76014	4.45248	4.69835	4.54411	5.48487	4.81028	5.56298	4.26895	5.31282	5.74167	4.82761	4.54595	5.0208	4.62918	4.88576	4.71016	4.6997	4.94154	4.51861	4.26252	5.06155	4.34345	4.32821	5.25078	4.97316	5.02899	3.70767	4.73327	4.31384
SLC2A1	6.65237	10.3296	11.3074	5.08365	4.6692	4.87223	5.69704	6.41037	6.66604	7.24156	8.10646	10.7505	4.93157	6.15509	6.90145	8.67827	7.60651	7.75453	5.67207	6.94576	6.0795	7.16742	7.82346	6.8669	8.68282	7.02717	6.5301	6.6466	8.91672	7.50792
UQCRH	11.1473	11.3461	10.6667	11.6634	10.6458	10.3277	9.9819	10.6633	10.3899	10.7819	11.9025	10.348	9.36454	10.8682	10.0962	11.7705	10.5583	10.3351	10.6976	10.1106	9.98994	9.08075	10.6029	9.89572	10.2559	8.92854	10.2164	9.62354	11.3076	10.5968
TTC39A	8.52148	9.73721	6.22064	8.96916	6.16853	5.26868	6.56092	7.11055	6.43014	7.47489	6.86251	5.7086	6.24012	8.29569	6.80386	8.67502	4.98586	7.27236	5.27184	6.54171	6.03543	6.12704	8.40671	6.41788	8.02456	4.67693	9.48508	5.43387	7.83366	9.85293
SCP2	12.4938	10.8745	11.2234	12.8491	13.8477	12.2145	11.3395	12.4343	10.6681	12.0639	12.2797	9.82781	11.2947	12.949	11.416	11.1819	12.5924	12.5122	13.4597	12.8689	13.2984	10.9595	11.3882	14.2303	12.0372	11.0032	11.8487	11.1734	10.6367	12.2907
DAB1	6.39121	6.78094	7.77147	7.79056	6.70432	8.37612	5.09376	5.98703	6.39542	6.64155	6.314	6.81895	5.35837	7.64617	4.53461	5.29567	5.80503	4.84611	6.15207	5.39976	6.01283	5.21802	5.54008	9.04382	6.64374	5.62834	7.69893	4.76696	7.31235	7.50792
GBP7	8.41423	5.58527	4.53816	9.00561	9.69402	4.80051	6.14526	9.29366	4.58705	7.45164	7.79267	4.36493	6.88435	10.1982	7.59983	5.21697	9.74062	7.3315	8.78067	8.69908	9.33331	6.78646	5.86919	9.69026	8.77235	8.72424	9.81744	6.10645	5.41949	9.96023
SNX7	8.69265	8.38576	8.1343	8.02216	8.23387	6.57133	7.16078	7.88737	8.53963	4.71256	8.68316	8.09703	6.7304	8.19637	4.62918	8.19712	7.99599	8.08065	6.67677	5.80534	5.58521	8.2382	9.54677	8.62618	9.39476	8.19675	9.03311	6.44811	8.36679	8.95154
S1PR1	7.69093	8.68893	6.99036	8.38555	8.71473	7.03932	8.84335	7.14033	8.17933	6.89445	9.39321	7.29898	8.50456	8.15582	7.0053	6.21875	8.36091	7.86504	8.548	7.19779	8.58387	9.34526	6.92909	9.19355	7.34209	8.88246	8.02034	9.16243	6.97454	8.36074
AMY2B	7.9883	7.81519	7.13573	8.69338	8.60733	6.79546	7.48686	7.88737	7.50297	7.18616	9.18159	7.52593	8.12707	9.1088	5.84153	6.25507	9.78247	8.55395	8.58666	8.85589	9.41003	7.67477	6.05623	8.97154	10.437	8.4768	8.95097	7.92629	5.74268	8.44564
ATP1A1	13.098	12.1149	11.4367	12.9281	11.6183	10.6334	11.5171	12.074	12.1094	12.1142	11.9687	12.5068	11.2193	12.0315	12.3214	11.997	11.4033	11.811	11.2734	12.2189	11.8884	12.0701	12.2781	12.2857	12.1481	11.8641	11.9981	13.6652	12.4676	11.7907
IGSF3	8.37925	8.50253	6.74574	7.73938	8.6404	5.48487	7.12991	7.85797	7.31499	8.89031	8.35568	7.92709	5.58429	8.95545	5.78164	9.32811	8.48525	8.76418	6.28722	9.07307	7.33129	7.09022	9.29754	8.49965	8.43112	6.62402	8.62983	5.43387	8.42905	9.24674
RORC	10.5013	11.4287	7.90646	12.9378	11.8964	10.6282	12.9278	13.663	10.8068	10.6271	11.4839	8.03246	12.5918	11.9586	10.5005	7.36673	11.9451	11.5131	12.6097	11.1612	11.9252	8.35933	5.67693	11.5335	9.9239	11.3794	10.4149	11.2564	7.99423	11.1377
AQP10	4.69386	4.93225	4.35445	3.70767	3.70767	4.12917	5.39582	5.0119	4.98969	4.09405	5.33751	3.70767	3.70767	5.08054	3.70767	8.16037	3.70767	5.18734	4.43426	3.70767	4.10121	4.21772	3.70767	9.04718	5.35203	4.05599	3.70767	3.70767	6.26104	6.70145
ATP1A2	4.87719	4.69478	3.70767	5.46066	4.77799	7.6393	6.57643	4.56581	5.09376	5.00589	4.24776	5.36845	5.49256	4.55491	5.20754	4.63	4.42352	4.52283	4.72491	4.28481	6.12217	5.89645	4.52417	5.33291	4.42377	4.61638	4.06001	5.31186	4.39925	4.13786
DCAF8	10.4831	10.1347	9.2351	10.5772	10.5064	11.2183	10.7032	11.4237	10.149	11.4898	10.5761	10.0593	10.9523	10.2663	10.6377	10.2734	10.8857	10.6632	10.8278	10.9884	11.4743	9.48806	9.46312	10.8901	9.99879	10.3547	10.9935	10.9149	9.48684	9.707
SELP	3.70767	4.45994	3.70767	4.78888	4.54411	4.30168	4.93344	4.09595	4.1058	5.00589	4.55442	4.46448	6.18548	6.33664	3.70767	4.46491	5.04421	3.70767	5.00422	4.28481	6.68265	8.11885	4.9984	4.14814	4.32939	6.66886	4.48794	4.40987	4.78635	4.44741
FMO3	13.3429	8.60381	10.9634	11.6229	12.1935	12.6774	11.9795	12.1406	10.6212	11.7322	10.7576	8.19556	13.6525	12.5428	14.1331	8.43099	10.9518	11.8819	13.7267	13.6101	13.0526	10.492	9.28567	12.79	11.4776	12.5747	11.1847	11.7105	7.77925	10.8159
FMO2	4.87719	4.08699	5.30831	6.28081	5.54071	5.79792	6.46401	6.37689	4.39297	5.35056	5.33751	4.46448	5.24665	6.24889	4.42622	4.76695	5.91935	5.13759	5.67207	4.41222	6.91384	7.27975	4.95073	6.66926	4.32939	6.27611	4.31496	7.23088	4.83652	4.74297
CFHR4	6.63908	5.67072	5.15272	9.31531	11.0682	9.37227	7.72495	6.07455	5.23316	7.83334	7.52767	4.62947	7.7357	7.35929	9.88529	4.94007	8.18186	9.42553	8.18883	8.65041	10.3708	6.01674	5.48081	7.80864	8.76691	8.61572	8.31512	9.33226	4.83652	8.34001
DUSP10	8.55669	9.09603	7.90108	9.60137	10.7529	8.44759	9.38739	8.46421	7.36876	9.76122	9.31561	8.12111	9.5454	9.03097	8.14207	7.94493	11.2625	7.86504	8.14341	10.031	9.94769	8.25	9.15683	9.15677	8.88199	8.42948	9.01356	7.95725	7.34689	8.52121
MIA3	10.431	9.79147	9.84064	10.803	10.5316	10.4624	11.221	9.48988	10.0746	10.3533	11.1599	9.85529	10.5415	10.0995	10.8756	10.2637	10.291	11.0275	10.0989	10.7625	10.589	9.72316	10.4158	9.76748	9.96361	10.4921	9.96494	10.8734	9.49605	10.1594
KCNF1	4.93114	4.08699	5.41261	3.70767	4.19506	4.43268	4.1058	4.47741	3.70767	3.70767	3.70767	4.70064	4.62348	3.70767	4.12537	5.13236	4.12378	3.70767	3.70767	5.58502	4.57716	6.35398	4.79209	3.70767	4.32939	4.67693	3.70767	3.70767	4.05593	4.13786
PLGLB1	7.58544	4.93225	6.50797	7.29483	8.77552	8.35645	6.86775	8.58014	5.81076	7.92039	4.9952	7.37335	6.88435	7.47727	6.34663	6.95646	7.17231	6.79875	7.66116	6.50783	8.07183	6.21251	7.03802	8.39819	6.78141	7.37432	6.49216	6.31761	6.18483	7.79426
LIMS2	10.0517	10.8051	8.1205	10.6584	10.9169	7.98565	10.2426	8.28616	7.83698	10.628	9.96235	6.92226	10.2908	10.9684	7.26732	6.50044	9.95944	11.3211	9.89512	11.2461	11.1018	9.5997	6.60647	9.80756	10.1389	10.3831	7.70981	9.97991	7.66379	9.6846
GPD2	7.37974	9.43219	8.93258	7.52428	6.74601	6.78059	5.69704	7.81578	7.30583	7.30357	8.58554	7.45168	7.29936	6.67422	7.46151	8.42326	7.20504	7.84496	6.96781	7.30878	7.43339	8.26171	8.22352	6.75502	8.4414	7.50843	8.1615	7.14699	8.21877	7.38125
ITGB6	4.98231	4.45994	3.70767	4.34151	3.70767	3.70767	3.70767	4.71733	3.70767	4.09405	4.09068	4.08931	4.45951	4.311	3.70767	4.63	4.12378	4.77586	3.70767	3.70767	4.10121	5.38727	4.22817	5.17531	4.7688	4.4792	4.06001	3.70767	4.39925	3.70767
CDCA7	4.93114	4.82107	7.72349	4.94709	4.19506	7.52904	6.39541	6.85874	6.99921	4.47371	4.09068	9.0617	5.82503	5.54933	4.62918	7.9557	4.71016	4.41591	4.94154	7.18725	6.05764	7.47415	8.28057	4.92216	6.83501	6.18515	7.0967	5.31186	7.57936	4.89514
ZNF385B	7.34778	5.69797	7.89568	8.70229	7.32691	8.98768	4.93344	7.14033	8.04326	7.31221	8.61314	6.70744	5.49256	8.91441	8.437	5.36934	7.83887	7.17876	8.30681	6.06657	4.10121	6.16188	5.72776	9.21159	9.07464	7.31972	6.55482	5.01989	6.16906	7.30807
MYO1B	11.6594	9.29908	9.76295	11.7071	12.0098	11.4239	10.7475	11.8219	10.8982	11.535	10.052	9.30356	10.7656	11.7506	11.0546	10.426	11.6028	11.9982	11.5393	12.2488	11.8568	10.4687	10.6069	11.9422	10.6723	11.4351	11.5415	10.0702	9.77086	10.8755
CPS1	11.9703	9.53119	13.2876	15.913	14.9191	14.7986	12.6625	15.9276	6.81673	14.8282	14.1813	13.8345	13.1188	14.6525	5.34637	13.2605	15.3475	9.40744	14.9809	6.01829	7.66764	11.1028	13.9002	14.886	14.1602	13.077	13.1132	15.1989	8.07851	13.8026
ABCA12	4.62315	4.98347	3.70767	4.69835	3.70767	4.30168	3.70767	5.0119	3.70767	3.70767	4.36725	4.08931	4.36059	3.70767	3.70767	4.08954	3.70767	4.6997	4.1301	4.41222	3.70767	4.33075	3.70767	3.70767	5.17793	4.4792	4.31496	3.70767	4.19901	4.44741
CYP27A1	11.5028	11.8826	11.2704	13.9403	13.3586	12.1873	14.0172	10.9711	13.3652	13.9585	12.5127	11.8772	12.8575	13.6616	13.162	11.4065	12.7402	12.5521	13.4499	13.465	12.6929	10.8803	11.6962	14.1368	10.6452	13.3596	11.8367	13.6772	10.2246	13.1906
AP1S3	5.79975	6.54442	6.37181	6.48501	4.8751	5.16949	6.01209	4.95968	6.26645	5.75716	5.04436	5.36845	5.4604	5.54933	5.81193	4.99157	5.46443	5.75555	5.67207	5.94242	5.1268	5.6421	5.48081	5.33291	5.25078	5.50218	5.92884	5.12607	5.55394	5.51762
SNED1	6.87223	8.84255	6.91703	10.4783	8.77552	7.28959	7.35106	9.8588	10.0448	7.77846	10.577	5.93167	8.12707	8.92822	7.45241	6.08338	8.80445	7.2001	9.31081	8.48515	9.48877	8.02119	5.04397	8.91025	8.89201	7.72833	6.5301	9.39226	6.05318	7.27552
FBLN2	6.98098	10.5388	7.11719	7.7652	7.49378	5.0605	9.223	6.03151	6.05797	7.0269	3.70767	7.47436	8.09384	9.78182	5.68621	4.94007	8.04476	6.16882	7.8069	5.02409	9.98019	11.957	6.16776	7.80069	4.32939	10.3522	4.40722	8.32772	8.81247	5.14343
SNRK	8.19926	7.90569	8.51442	8.38555	9.3754	8.14333	8.91399	8.17151	8.14395	8.10506	8.04185	8.3338	8.71253	8.52668	7.88972	8.43099	8.53724	8.76418	8.68495	8.42852	8.75712	9.58737	7.93948	9.04382	8.39632	8.88714	8.6068	8.42825	7.70154	8.09601
LRRC2	7.92495	7.98564	7.48512	7.83185	7.91106	5.97088	8.33533	8.53266	7.34213	7.5277	9.71922	6.49917	7.59322	7.65453	5.78164	6.20023	7.91958	7.91725	6.74001	8.22354	6.7103	5.69226	4.95073	7.83222	8.48179	7.59705	7.15385	7.53258	5.76441	8.59738
PFKFB4	6.83789	8.89308	9.45421	6.6442	6.03745	6.19417	5.14221	7.65406	6.70877	6.94	6.75373	7.2733	5.77532	6.41911	5.50914	9.06828	7.0087	5.5228	6.69285	6.95825	5.55305	6.82954	7.44173	6.77156	8.33148	6.62402	7.31266	5.96176	8.71857	7.89732
ABHD14B	10.0725	9.86921	10.921	11.0445	11.2061	11.1014	11.2156	10.7843	8.40528	10.5005	9.76603	11.3856	10.3351	11.1007	11.0561	10.4481	10.3896	10.3937	9.98621	10.2775	10.6648	9.76754	9.05086	10.1784	9.76814	10.2407	10.0946	10.6124	9.01393	10.0069
DNASE1L3	7.27311	4.82107	6.37181	8.89338	9.2561	8.89875	7.94676	4.47741	7.79191	7.04781	7.12688	6.84258	10.4387	10.0577	7.78505	5.97757	7.02104	6.69663	9.16808	5.91613	8.58018	8.12741	5.54008	8.11437	4.2166	9.75223	6.29984	9.04369	5.78578	5.95415
ST3GAL6	8.14473	7.74336	8.50737	8.36323	8.75554	10.2026	7.06607	8.40862	8.00994	8.77075	8.11615	8.012	8.08903	8.51757	8.56871	8.43867	8.75043	7.49548	8.34241	9.30834	8.98046	7.74329	7.33759	9.5222	8.75598	9.04397	8.06755	8.05778	7.47098	6.81232
C3orf52	5.55386	5.9427	5.11018	3.70767	3.70767	3.70767	3.70767	3.70767	4.74206	3.70767	6.04787	4.24585	3.70767	4.44397	3.70767	4.55195	4.53153	5.13759	3.70767	4.51861	5.0788	5.38727	5.91311	3.70767	7.0761	4.73342	5.98591	3.70767	6.45423	5.92534
RAB6B	7.19432	7.01431	7.20757	6.01093	5.43497	7.34081	6.51331	6.92888	6.79051	7.37952	6.47659	7.31584	4.93157	5.13711	5.54663	7.08062	5.86344	6.35526	6.02808	6.7293	5.677	6.71926	6.91876	5.47171	6.22447	5.82778	6.39936	6.01176	7.1338	5.66852
SLCO2A1	4.36034	5.72464	6.98011	8.58671	8.80983	5.94359	6.96455	8.10806	6.37772	7.34627	5.60141	5.50329	7.29096	8.43288	5.25571	5.93277	7.49659	5.59383	7.16391	5.9682	9.16397	9.92647	4.79209	7.58617	5.25078	7.00129	4.98695	8.30386	6.50479	6.28115
ARHGEF26	9.27333	7.68701	8.2274	8.55754	8.68334	5.0605	8.20408	9.79683	8.54738	9.32525	8.41178	6.69448	8.87482	9.72168	7.48849	6.5734	8.98991	10.8379	8.33738	7.14432	9.1908	7.00856	8.49196	9.45059	9.61785	8.11929	9.36852	7.68115	8.13863	8.26502
B3GALNT1	6.61211	6.61424	6.89537	6.42025	5.59035	6.09949	4.87383	5.89332	7.74537	6.72233	6.3977	7.00814	5.49256	5.88709	4.53461	4.7012	5.29636	5.87166	5.31846	5.43915	6.37087	7.36218	7.29847	5.9992	6.91673	6.01845	7.58536	5.98699	7.16516	4.82215
NAALADL2	5.35781	4.24258	5.56851	6.42025	6.39784	4.12917	6.05797	4.37622	5.31733	4.25249	5.71483	5.83722	5.35837	5.38365	4.62918	4.99157	4.71016	3.70767	5.70579	5.99348	6.05764	6.57431	4.73262	4.92216	4.5063	5.8682	4.68775	5.26819	4.47908	4.44741
EHHADH	11.2044	7.46653	9.45055	10.9476	11.8577	11.3086	11.0531	11.3366	8.17933	10.1623	9.87253	9.29513	10.7828	11.8395	11.3626	8.41158	11.4235	10.5949	11.8323	12.5744	11.8708	9.00395	10.3413	11.7371	11.3986	10.8236	9.35822	10.3724	6.66851	10.3422
MASP1	10.5183	8.96308	9.88207	11.7071	11.5211	6.14766	10.8982	11.3066	11.0946	9.8211	11.0732	10.2642	10.8901	11.6987	10.1006	9.35474	11.2327	10.4903	10.1485	10.6547	11.0693	10.0246	10.0834	11.4308	12.0587	11.0669	8.51393	9.80424	9.36488	9.90317
TPRG1	5.58367	5.03224	5.30831	5.74697	7.45697	7.71869	5.18861	6.47499	4.74206	6.18604	6.04787	5.65329	4.54595	6.41911	8.05481	6.30778	5.29636	5.48569	7.87804	6.66953	6.5199	5.87528	6.75391	5.81335	5.25078	6.62402	5.80666	5.6462	5.94516	5.02667
CPEB2	9.11241	8.03156	8.08302	8.52776	8.88531	9.72811	7.95262	7.36679	8.26651	7.47489	8.59595	7.36528	8.89972	8.72171	8.46433	8.68475	8.20349	8.38377	8.34742	8.11724	9.08036	7.8965	7.52531	9.53658	9.80173	7.86291	8.95781	9.43676	7.27696	8.63188
NCAPG	7.90319	7.3742	7.34914	6.20536	5.85304	5.59813	5.46944	8.28616	7.92308	6.59934	7.37413	7.89949	6.91761	7.10152	7.55802	8.51701	6.47214	7.12396	7.25264	8.13369	6.85334	7.60893	8.0655	6.23679	8.18416	7.43335	9.33741	6.05994	7.84815	7.46052
ADH1B	12.1303	13.0344	6.92775	9.78234	13.0918	15.6631	9.89959	13.528	9.42362	14.7656	14.3865	7.84843	11.6742	14.8715	15.2201	5.70962	15.449	14.3336	14.73	15.3132	12.6237	11.9187	9.9125	15.4612	13.0054	12.2196	11.6587	13.8671	6.91102	11.9668
EMCN	6.08847	4.45994	5.83179	7.11835	7.65403	6.12379	7.21079	5.81836	5.96458	6.34952	5.30001	6.3406	7.1213	7.65453	6.87425	5.257	6.95826	7.04351	7.06925	6.36332	8.03455	9.42364	6.2872	7.46045	4.87528	7.00129	5.14592	7.33871	5.92627	5.34544
HADH	10.0079	9.69197	8.57972	10.4309	11.1782	10.3894	9.71593	9.40527	9.0012	10.4054	9.96636	8.80395	9.35657	10.4758	11.1424	9.28616	10.1851	10.4255	11.2813	10.4503	9.7206	9.2701	9.13934	10.8788	9.9312	9.53571	9.63475	8.9939	8.90755	9.84193
CFI	9.26484	7.80934	9.25416	9.16554	11.3783	12.0836	8.5435	7.13047	8.80508	10.0993	9.19534	8.4061	8.90519	9.2474	10.8722	7.52015	9.06558	10.1852	10.1136	7.89706	9.27069	8.66261	8.70329	8.94303	6.95588	8.34358	9.75995	8.97289	8.34994	9.38958
EGF	6.22139	3.70767	3.70767	3.70767	3.70767	3.70767	3.70767	5.4984	3.70767	7.97562	5.76796	3.70767	3.70767	3.70767	3.70767	5.97757	6.19066	7.32181	3.70767	3.70767	7.1924	5.28872	4.34345	6.72134	4.5063	3.70767	5.67173	3.70767	4.47908	3.70767
SYNPO2	6.39121	5.28595	5.98859	6.17924	6.3712	6.96263	7.58841	5.19829	5.53885	6.51086	4.77001	5.8853	6.69233	7.54184	6.10579	5.62569	7.03327	6.86739	6.3704	5.9682	8.07183	9.75382	5.91311	8.36092	5.76006	8.2192	5.34822	7.12521	6.37474	5.51762
FAT4	5.58367	5.46132	5.59745	5.41372	7.64316	4.542	6.39541	5.62436	6.77722	6.70918	4.63268	5.81251	6.5142	6.64052	5.04901	5.70962	6.99626	6.9707	7.05696	4.90546	6.79012	8.53991	5.99677	7.64067	5.71276	6.82528	5.34822	6.33703	6.36104	5.51762
NR3C2	6.16602	6.6278	4.53816	5.94976	7.27137	5.0605	6.44718	5.98703	5.57213	6.76103	6.18747	4.99086	6.16677	6.08019	6.69896	5.95536	7.53132	6.66603	6.05381	6.59103	7.09164	6.87133	5.54008	6.97053	6.44999	6.29069	8.39797	5.47191	6.08732	6.0895
GPM6A	5.07761	3.70767	4.23722	4.78888	4.77799	3.70767	4.74205	4.47741	4.26895	6.2052	3.70767	3.70767	5.96371	6.70712	3.70767	3.70767	4.98586	4.77586	4.80283	3.70767	6.64012	6.53558	4.90069	4.76684	4.7105	6.01845	4.84914	5.67831	4.39925	4.13786
FAM149A	7.93033	6.54442	5.75835	8.52776	9.37866	5.5238	6.92903	8.06758	7.79843	8.1393	6.88558	4.36493	8.4754	8.52668	5.84153	7.25735	8.77949	8.79235	7.83578	8.29354	8.13358	6.99919	5.20897	8.42939	8.08705	7.64216	7.14583	8.06915	6.86384	7.79426
GHR	7.33152	6.55867	7.11719	11.2723	11.0642	8.21612	7.42903	9.23101	9.42782	9.2036	9.5387	6.40623	8.59207	11.1735	7.25688	5.257	9.01456	6.2959	8.84585	8.28865	9.50829	8.54948	6.18548	10.7776	9.82805	9.40333	8.6039	8.36048	6.34719	8.20323
IQGAP2	10.4968	9.19107	9.27919	10.8061	10.5976	11.5031	9.9011	10.1218	9.91164	9.90862	9.35493	9.61246	10.802	10.5919	11.4067	9.96591	10.4268	10.2652	10.7534	11.2265	10.8298	9.60735	10.1482	11.0664	10.0241	10.8015	10.3471	10.6384	8.20759	9.77218
CRHBP	4.54564	4.54643	4.61501	5.91807	8.12894	5.11636	4.74205	4.25515	4.26895	4.47371	4.55442	4.76636	10.6923	9.6233	5.04901	4.08954	5.86344	4.41591	6.75538	4.51861	5.55305	8.18592	4.59981	7.81654	5.71276	9.78514	4.62657	7.74648	4.55076	5.24892
ACSL6	9.39493	4.98347	4.867	6.93211	4.54411	5.44466	8.14394	5.1546	5.69704	6.72233	6.10948	7.74673	6.89553	7.40964	8.26117	6.45474	6.56017	7.75453	9.20993	9.74598	8.70392	5.44868	6.47042	6.66926	5.09995	6.99255	4.89725	6.76477	5.65184	7.2973
LEAP2	10.3208	7.52492	7.87389	11.299	9.66755	8.5333	9.1587	8.79967	9.61082	7.80311	7.366	8.6669	10.9443	11.4542	10.68	8.25053	8.46302	7.75453	11.5669	10.1728	9.43267	7.92625	9.74482	10.2788	8.18007	10.0786	7.99836	9.96023	8.1268	8.52581
SAR1B	11.8465	9.88177	9.66509	11.5795	11.5263	11.0648	10.8937	11.076	9.18378	11.2361	10.2416	10.0852	11.2668	11.5644	11.1654	9.53213	11.9479	11.4788	11.5349	12.651	11.6832	9.91418	10.8372	11.7256	11.4491	10.8791	11.029	10.7395	9.39307	10.8252
GNPDA1	9.74674	9.7661	8.70514	8.35194	8.35177	8.44293	8.61901	9.08681	7.88681	8.25534	10.1351	8.92635	8.08903	9.64644	10.4099	10.1397	9.1898	8.38377	9.07452	9.05306	9.06989	9.13047	8.50569	8.1953	11.0294	8.70583	10.059	8.54273	10.0037	9.25229
ADRB2	6.02722	4.82107	4.74992	7.6218	7.05787	7.96629	5.98855	5.96422	5.60455	6.31484	5.09133	5.90869	6.86174	6.87546	8.30215	5.59642	8.11494	7.16797	8.12014	7.50776	6.82839	5.76398	5.80041	7.58617	5.63835	6.77506	5.67173	6.0834	4.67678	6.6339
FABP6	4.24207	3.70767	3.70767	3.70767	3.70767	3.70767	3.70767	3.70767	4.66813	3.70767	3.70767	4.62947	3.70767	3.70767	4.12537	6.42342	3.70767	3.70767	3.70767	3.70767	3.70767	3.70767	4.84794	3.70767	4.2166	3.70767	4.62657	3.70767	4.55076	4.13786
CCNJL	4.62315	5.77637	4.53816	4.78888	4.54411	4.30168	4.74205	4.09595	5.27602	4.89902	4.36725	4.99086	5.16558	5.08054	4.53461	7.41451	4.12378	4.77586	4.43426	3.70767	4.79807	6.01674	7.94958	3.70767	5.05875	5.41974	4.20473	4.6914	6.34719	3.70767
BPHL	10.677	9.23959	9.81948	10.5941	10.5506	8.8398	10.0584	10.064	9.59596	9.98846	9.92296	9.25659	10.5113	10.2416	11.1936	8.41938	10.3147	10.0328	10.9464	10.7394	10.8605	8.58716	9.60209	9.39905	9.40179	9.86192	8.43113	11.5886	8.77261	9.56928
ECI2	11.3215	9.99528	9.18301	10.8428	10.7567	9.78617	10.1439	9.89677	10.0158	10.3025	10.5442	10.6073	10.8693	10.99	11.3321	9.27762	10.7074	11.0481	11.1188	10.6791	11.5455	9.15365	9.91378	9.71576	9.73653	10.1571	9.70414	11.678	9.08479	10.4975
GPLD1	10.8499	6.09036	6.32326	10.6934	9.67819	5.44466	8.98703	7.73397	8.31276	9.95596	10.072	4.76636	9.0751	9.82488	5.87047	5.43867	8.95532	12.0012	9.37597	11.2316	8.9176	6.03576	6.70647	8.48982	7.46863	8.71638	5.62336	7.03461	7.73833	10.3213
ALDH5A1	10.7913	9.26112	8.5109	11.353	10.8036	10.1494	9.75825	10.5069	9.42362	10.562	10.5944	9.16244	10.295	10.5712	11.45	9.94988	10.4462	11.0444	11.1832	12.0232	11.8686	9.19285	10.348	10.5186	8.96502	10.4775	10.2493	11.1205	8.29468	9.71707
CFB	10.4414	9.57996	8.26134	10.9221	12.9088	10.1103	9.20841	10.6667	10.1207	10.543	11.5948	8.18646	11.4473	10.5995	11.88	7.70415	11.4699	11.6141	10.4733	10.7633	10.8823	8.47775	9.39105	9.86946	8.53714	10.5813	11.6006	12.4016	7.9139	12.0186
BAK1	9.15435	10.0495	9.07994	8.00061	8.11331	8.29059	7.36876	9.37248	8.66606	9.12291	9.17928	8.95339	8.36442	8.52213	9.69297	9.10253	7.9455	6.78461	7.04457	7.49077	8.5616	8.68305	8.36211	7.09349	8.15112	8.02471	8.79425	8.14099	9.74279	8.96174
DAAM2	6.9914	7.42878	7.62242	7.28293	7.15333	8.96839	7.40351	9.47451	8.22358	6.89445	9.35289	7.16566	8.93761	7.92696	5.98024	5.78836	7.67794	6.88073	9.13949	9.51055	7.68151	7.93603	5.77665	9.07372	6.30385	6.92984	5.52063	8.11378	6.37474	7.1129
GTF3C6	8.3949	9.30531	10.2814	8.94309	8.78047	8.05448	9.28686	8.23683	9.46918	8.68404	9.66756	9.05173	7.80195	9.04688	6.83244	9.13599	8.23533	8.26807	8.42061	9.4873	8.00732	8.76201	8.9516	8.40866	9.08341	8.53756	9.00698	8.66384	9.92757	8.29764
RPF2	8.20371	8.80492	9.43949	8.94685	8.04076	7.47513	8.55893	7.99387	8.12851	8.05979	9.1108	8.92088	7.70454	8.79514	7.58325	9.26255	8.00834	7.91083	8.22198	10.0841	7.72234	8.04849	9.54345	8.88424	8.64183	8.40032	8.84185	8.2796	8.95728	8.49333
RAC1	11.4901	11.7678	11.9764	12.5724	11.9402	11.1825	11.6299	11.448	11.4433	11.2157	11.4792	12.0863	11.4403	11.5955	11.9278	11.7826	11.1545	11.5706	12.0413	11.696	11.7782	12.0202	12.1752	10.702	11.863	11.642	11.9487	11.4891	11.996	11.6565
BZW2	7.63255	7.69973	9.43021	9.34689	7.64316	9.98478	7.77876	8.17151	8.18928	7.28612	8.58206	9.24351	7.84257	7.57747	9.36394	9.03573	7.24754	8.81999	7.65306	7.89706	7.88693	8.59642	9.42393	6.52002	7.80299	7.98594	8.55361	8.22473	8.98588	8.27051
RAMP3	5.07761	6.4709	4.867	7.75664	8.6404	6.735	7.42903	6.03151	6.10233	7.68867	6.36483	4.76636	8.74037	8.99862	6.34663	5.73641	7.47891	7.28239	7.99782	6.09007	8.39109	8.71459	5.28311	6.45965	5.58618	7.91432	6.09317	8.10828	5.67517	6.70145
STX1A	6.35889	7.31744	6.63192	6.32889	6.1994	6.68788	6.68043	6.45911	6.22725	6.51086	6.72837	6.733	6.25785	5.6604	6.87425	7.77891	6.12195	6.85393	5.91985	5.99348	6.28051	6.57431	6.48464	6.59664	6.03149	5.96409	6.54251	5.77006	7.72792	7.10054
CCDC146	5.82436	6.27657	5.50852	9.7462	7.93795	10.3724	6.39541	5.94101	6.48064	6.18604	6.70254	6.21756	6.88435	8.23025	6.19839	4.63	6.70581	6.55331	7.35629	5.51426	7.8628	8.4744	5.86919	6.63342	6.94619	8.3605	6.46627	6.43021	5.96379	5.95415
RUNDC3B	5.49197	4.45994	4.23722	7.17105	6.70432	8.78202	4.87383	6.28942	4.49658	4.89902	6.74111	5.7086	5.49256	6.5157	8.437	6.23703	6.29796	5.5228	6.67677	7.51618	7.29556	5.28872	5.45005	7.49046	5.50357	6.03608	7.12148	5.7402	5.09322	6.6339
STEAP4	6.18473	5.46132	4.61501	7.17105	10.4686	6.62248	7.35994	5.91738	4.74206	6.81103	5.22114	4.82761	6.37593	6.80144	5.89879	5.257	6.90595	8.19072	7.23097	6.7146	8.39529	9.33975	5.24664	7.74379	4.32939	7.0357	5.80666	7.01103	5.67517	5.77091
PON1	11.9128	8.36202	8.67086	13.5799	13.0131	10.8224	11.3221	10.642	7.7386	9.95322	11.1369	5.53478	11.7702	12.1816	9.89033	7.82666	11.9732	12.1364	11.6134	12.7242	12.5189	9.61496	9.449	12.995	11.642	10.7128	10.433	10.8473	6.41506	10.716
PDK4	10.4859	7.48871	7.71738	12.6316	11.0953	13.5507	9.58659	11.5044	7.94088	10.3429	8.60972	8.19102	13.2792	11.6656	9.69297	6.7216	12.9978	11.6895	12.293	12.0634	11.3349	9.72738	7.13915	14.1848	12.4752	10.374	9.92481	13.2926	6.81501	11.0796
ZKSCAN1	10.57	9.81785	9.3419	12.1135	11.3978	11.9142	11.3034	11.3944	10.541	10.9686	10.1493	10.8495	11.1086	11.0144	11.8588	10.5702	11.2709	11.7218	11.3847	11.1397	11.1062	10.0905	9.69331	11.1776	10.7576	10.8815	10.737	10.1324	9.28394	10.0265
TFR2	13.8569	9.16618	7.76556	16.0626	16.1265	12.46	13.4439	14.0657	11.6281	14.4301	12.1348	12.0175	14.5102	14.1773	13.7402	13.0664	14.2198	14.272	13.9788	14.1073	13.6529	10.5223	12.13	15.0069	12.5164	12.6906	8.75552	13.3662	11.6443	13.8816
FLNC	6.7666	7.4134	7.456	5.01762	5.25642	4.30168	6.01209	4.78407	9.05111	7.98103	5.4091	5.9983	7.1771	6.00085	11.7845	10.8316	5.15207	4.1193	4.80283	6.92046	11.7367	8.52381	10.3211	5.77963	5.35203	7.37432	5.62336	10.4197	10.6621	3.70767
GIMAP8	7.18528	5.72464	6.18464	6.91671	8.52118	7.40955	7.38624	6.17647	6.91698	6.36653	6.67622	6.32368	7.80782	8.15582	7.30834	6.20023	6.94536	7.52107	6.9809	6.55834	8.36131	8.85499	6.05623	6.85145	6.24072	8.13118	7.35496	8.02893	6.74368	6.56292
GIMAP7	6.88349	5.75077	6.61868	6.23098	7.5178	7.16997	7.41207	5.71114	6.91698	7.14799	6.49184	6.3406	7.34059	7.67932	6.53397	6.42342	6.04954	6.93284	7.31573	5.7761	7.94552	8.76475	6.0367	6.45965	6.36418	8.0033	6.603	7.7606	6.50479	6.59887
GIMAP6	7.42639	6.16795	6.00954	7.31835	8.31126	7.2036	7.34213	6.92888	7.04413	6.82325	6.22484	6.04092	7.93131	8.20775	6.72974	6.20023	7.44286	6.95819	7.10549	6.68472	8.07183	9.231	6.30344	7.18225	6.56945	8.45491	7.81929	8.06348	6.8829	7.18488
GIMAP1	6.37514	5.69797	5.70695	6.32889	6.683	6.67182	6.56092	6.13662	6.59177	6.44857	5.04436	5.56548	6.80356	7.26391	5.89879	5.62569	6.21281	6.46679	6.81524	6.01829	7.12263	7.66302	5.31845	6.1875	5.89235	7.46511	6.35759	7.3197	6.07036	5.89588
GIMAP5	4.45923	5.39426	5.06589	4.78888	5.96675	5.44466	5.60454	5.39461	4.87383	4.64059	4.63268	4.55146	5.74973	5.54933	4.62918	4.55195	5.42459	4.61613	5.36327	4.84035	5.52003	6.44078	4.79209	5.5561	5.63835	5.80709	6.71661	5.90979	4.78635	7.20809
REPS2	8.13077	6.14897	4.74992	8.26432	8.53883	6.81017	7.86832	7.35839	6.26645	7.93719	7.61245	5.68125	8.67135	8.29035	7.45241	6.77182	7.72365	7.74733	8.10245	8.22866	8.76038	7.04543	7.25824	8.69623	8.18007	7.96394	7.90217	6.59957	5.52821	8.15062
CFP	5.45981	5.52486	6.25572	5.67162	7.81758	7.39025	6.03523	5.24033	6.70877	5.52316	5.33751	6.04092	8.47907	8.08351	6.55137	5.50423	5.34068	6.33576	6.9005	4.84035	6.16353	7.46063	5.56868	5.11745	4.87528	8.2229	5.59847	6.6466	5.78578	6.037
PFKFB1	8.00371	5.58527	5.11018	9.89344	9.05427	6.07474	7.93497	9.98753	6.14527	5.61609	6.8741	5.59544	6.88435	9.38138	8.13074	7.30042	8.03272	8.96316	9.77204	9.00326	9.58565	6.10927	5.31845	8.6747	8.79922	8.13905	6.89081	6.93781	4.83652	8.60174
SLC16A2	10.4158	9.18882	7.78905	12.3304	11.6578	7.71095	9.02914	8.86599	9.54077	9.09581	9.92159	6.51407	9.03821	10.7135	10.1796	8.24616	9.65702	9.02381	10.5803	9.17183	10.0551	8.91545	9.27569	11.5776	9.02087	10.3913	8.27183	8.80642	7.21843	10.2328
PGK1	12.9079	13.1423	11.6963	13.4574	12.226	12.9131	10.7178	12.0178	10.5736	11.4016	12.1639	10.7374	11.6078	12.2388	11.4224	11.3083	11.6144	11.0539	11.2178	11.7396	11.6909	11.4469	12.3175	11.5943	12.2921	11.4403	12.4431	11.6489	11.5909	11.9828
ZMAT1	6.91674	4.93225	5.41261	8.44519	7.39342	9.36245	5.63614	7.49486	7.01057	6.91741	6.3977	7.2205	7.02312	7.76671	6.24242	5.62569	6.76596	6.50205	7.15241	8.11724	8.31767	8.06195	5.93453	7.25414	8.48841	7.76954	6.83176	8.12472	4.83652	7.77891
PGRMC1	13.5369	10.9801	10.4172	13.0497	13.0386	13.5176	11.5077	12.8524	10.6761	12.3797	12.3364	10.2941	12.9086	14.5857	12.0022	11.139	13.1243	12.7604	12.979	13.6765	13.534	10.6589	11.4391	14.2438	14.595	12.7084	11.4843	12.2506	10.7923	13.4949
ZNF75D	6.97047	7.30915	6.38762	7.38665	7.72789	9.22834	7.07691	7.61237	7.04413	7.15763	8.11131	6.57211	7.69822	8.02034	7.13666	6.93466	7.13881	7.25208	7.60349	7.71925	7.65363	7.96499	7.18284	8.08852	9.13071	7.71783	8.01597	7.38514	6.63501	8.16837
PNCK	4.54564	10.6644	10.3743	5.14584	4.19506	4.30168	4.39297	5.06162	3.70767	4.47371	3.70767	11.4567	3.70767	5.13711	4.12537	11.1705	4.92397	3.70767	3.70767	3.70767	3.70767	3.70767	7.25006	4.14814	8.49829	4.4792	5.02899	3.70767	8.79019	5.73769
ANGPT2	7.07217	7.53915	6.90624	5.78305	6.2591	7.77175	5.18861	6.41037	6.68043	6.0859	6.80312	7.19335	5.07809	5.82628	6.87425	7.08062	6.27717	7.42492	5.52737	6.40089	6.48814	7.2951	7.05695	6.72134	7.75975	5.74296	6.04062	6.41207	7.00091	6.21242
PPP1R3B	9.85525	9.85654	8.97661	11.2042	9.55941	8.04221	9.47325	10.0064	9.28686	9.70529	11.4345	6.70744	10.3592	11.0136	8.8704	7.1856	10.406	8.70242	11.2502	9.14507	10.564	9.25459	7.07563	9.11265	11.3015	10.6714	9.87994	10.4504	7.94118	8.05205
CLU	16.0169	14.0803	14.8134	15.8456	17.0432	15.329	15.0027	13.4379	14.7119	15.8359	15.816	12.0296	14.3156	15.8166	15.0531	14.1764	15.4742	16.0465	15.4677	15.3971	15.4467	13.2266	15.2978	15.9747	16.4689	15.6157	14.4767	16.2216	14.8382	16.5054
TTPA	10.411	7.3008	7.73563	9.58461	11.3953	11.8751	9.78143	9.28707	8.51611	9.68229	9.06909	8.51179	10.6185	9.78562	13.2446	7.05059	9.86776	10.5482	9.68967	10.8024	10.1722	8.10592	6.2872	10.6154	8.95071	9.71854	9.67264	10.2667	8.34994	9.65348
DPYS	11.3771	8.37789	10.6524	11.5801	13.3779	11.703	10.5802	11.7594	11.3051	11.1762	11.5991	5.13158	9.52243	13.5647	13.2605	9.83384	11.6078	11.512	12.0413	12.8182	12.0628	9.48308	9.15029	12.6093	12.4779	11.1615	11.363	9.84608	9.13083	12.3618
NDRG1	11.3816	13.0558	12.9172	9.85002	10.3621	11.9121	11.7476	11.7355	11.2873	9.36912	10.9637	10.9162	11.1904	10.6761	12.6994	14.6983	11.6264	12.6675	11.6819	10.4933	11.1392	11.2112	13.5258	10.1444	12.5805	10.6949	12.8912	12.1992	12.5749	12.9549
SMARCA2	8.57398	9.276	8.33887	9.09964	10.0562	10.1692	8.94365	10.3272	8.84021	9.75021	9.75215	7.99124	9.45127	9.16818	9.90036	8.61863	10.1756	8.86379	9.02223	6.86844	9.13914	10.1325	8.61423	10.7073	9.43984	9.06887	9.90962	9.9169	7.78428	9.61738
AK3	10.218	10.5813	10.2278	10.4822	11.6272	10.7089	10.7433	11.1666	10.8197	10.6011	10.9955	9.61753	10.8267	10.7653	11.0966	8.95232	10.2897	9.31097	9.92054	9.68228	10.1313	10.1681	9.84936	10.8154	9.96123	10.0234	11.0569	11.2007	8.92583	10.9163
C9orf72	6.14705	7.27547	6.49349	6.6995	7.45697	6.44409	6.66604	7.15983	5.66696	7.13828	6.44558	6.18026	7.07306	7.06417	6.53397	6.83217	7.461	7.03163	6.80051	7.52454	6.87785	7.62113	7.09407	7.7187	7.09372	7.31275	7.39604	7.33871	6.85421	6.87195
CA9	6.67857	7.39001	10.382	4.87124	4.19506	5.35996	3.70767	6.78491	6.30455	4.47371	5.89192	4.08931	3.70767	3.70767	5.15721	7.07068	4.53153	3.70767	3.70767	4.11712	4.92001	5.14258	6.23729	3.70767	9.40878	4.19909	5.52063	4.51592	8.87263	4.31384
GRHPR	11.1978	10.1301	9.05117	12.7994	12.5214	13.5143	10.806	12.5657	11.4229	12.1532	11.3111	10.5233	11.161	12.4769	12.1094	10.2968	12.3362	10.0313	13.1151	11.6218	11.8033	10.4182	11.3465	12.7882	10.3723	11.0182	10.4371	11.7109	10.0513	11.6544
FBP1	10.7015	9.2504	7.75962	12.8215	14.0817	7.92677	10.6734	11.8116	8.33981	9.3484	11.1802	8.03246	10.3741	13.4866	5.65275	9.94853	11.99	9.11585	11.5599	10.3946	10.8429	10.2299	6.59345	13.9038	12.355	11.734	10.224	11.0691	8.11887	12.5657
CDC14B	7.98313	7.97524	7.62895	9.23471	9.32208	10.3502	7.58085	7.57668	8.17933	8.35857	9.44208	8.72141	8.14108	8.90397	8.93364	8.77553	9.24291	8.66099	9.36614	8.59212	8.43667	7.814	7.28251	9.91969	7.98759	8.2229	8.78402	7.74648	7.7742	8.50269
BAAT	12.5029	11.6402	8.62601	13.6062	13.8231	13.2688	10.425	13.1897	9.65988	12.5346	13.5996	7.79549	11.2121	14.6655	12.2082	7.08062	13.6963	12.03	12.5502	12.7417	12.0032	10.0085	10.1005	14.2558	13.1416	11.0467	10.9638	13.3365	10.9083	13.5058
ALAD	11.1742	9.8636	9.39057	11.8412	12.0756	12.7618	12.1815	10.8505	10.7127	10.9988	12.6484	10.8523	12.2838	11.9849	12.6418	9.9445	13.0811	10.4654	13.0607	10.8126	11.4679	9.83427	9.28765	12.4259	10.7562	10.7588	10.7075	11.0634	10.2638	11.3421
C5	11.442	13.3176	11.9866	11.6211	13.9314	12.0469	10.9065	11.0709	12.6303	11.6879	13.1735	11.0259	13.0579	12.6773	11.2158	8.62538	11.8357	12.6793	11.2013	12.1687	12.3445	10.8144	11.1211	12.8683	12.6786	13.1025	13.4208	12.5265	10.5451	12.3175
ST6GALNAC4	6.70429	8.71101	7.04049	6.23098	7.89284	7.22559	6.39541	7.08014	7.11947	6.54098	7.9199	7.03904	6.40788	7.05149	6.17583	7.78496	6.87904	6.43061	7.19783	6.36332	6.84092	8.44392	6.52645	7.04015	7.17868	7.14995	7.61461	6.50046	8.22618	7.96665
DBH	5.94089	6.65451	6.99036	8.50755	8.79032	6.57133	8.05419	9.1679	7.87452	7.82133	9.35901	6.23583	8.58867	9.24188	7.45241	6.8556	8.62394	7.34112	9.99102	8.13369	9.25921	7.06352	5.35275	8.22525	5.99321	8.61572	6.11024	9.08343	6.41506	9.42195
SARDH	9.26271	9.39567	9.15849	12.1338	12.1065	8.99087	10.3238	10.5003	10.1129	10.6861	11.3413	9.25442	10.7283	11.6355	10.0278	11.0584	11.9115	10.046	11.9406	11.1144	11.3646	8.7865	9.12385	11.0548	8.92654	10.237	8.80187	10.625	9.69164	12.0476
PAEP	5.16508	4.624	4.35445	3.70767	4.54411	3.70767	3.70767	9.90825	3.70767	3.70767	3.70767	4.36493	3.70767	6.45856	3.70767	3.70767	3.70767	3.70767	3.70767	3.70767	3.70767	4.77105	3.70767	4.32821	4.42377	3.70767	3.70767	3.70767	6.63501	4.31384
ENTPD2	6.1278	8.83969	7.64192	6.23098	6.54774	7.37068	7.73179	7.78487	7.03303	6.72233	6.53662	5.21616	6.22215	5.46932	6.24242	9.07322	5.83457	4.28785	7.35629	6.66953	5.58521	5.58985	6.41202	6.39651	6.81382	5.36145	6.90996	6.67709	5.13045	5.8033
NLRP6	4.62315	4.82107	4.35445	10.5796	6.97308	7.8443	7.21079	6.50619	4.49658	4.25249	5.33751	3.70767	5.4604	7.43902	5.68621	4.46491	5.46443	5.40788	8.46741	5.65198	7.74232	5.44868	4.43988	5.17531	6.65575	6.44164	5.21745	5.35395	4.78635	5.08664
ADM	8.78459	11.5972	9.97049	6.37533	8.46074	9.22021	6.70877	7.63337	8.34426	6.84739	8.35159	6.95508	9.6288	8.07732	7.98096	7.91764	7.309	9.43895	7.59506	7.01907	7.29556	7.04543	9.24535	8.26038	9.59197	7.8724	8.51083	7.18955	9.44943	7.64983
LDHA	13.1673	14.1287	13.681	12.5186	13.866	13.4973	11.673	12.3181	12.2394	12.2449	12.8134	12.7986	12.6053	12.3766	11.9752	12.7676	12.867	12.1663	11.5723	13.5734	12.508	12.1048	13.9653	12.2052	13.4737	12.7154	13.602	12.3261	12.8539	13.4466
LMO2	6.67857	6.8969	6.28991	7.4087	8.26956	7.24725	7.57325	7.06986	7.191	7.51281	6.44558	6.28922	7.79013	8.29569	7.04235	6.99907	7.48778	7.24184	7.93252	6.93317	8.3309	9.21506	6.27077	7.38787	7.32731	7.99465	7.07149	7.6127	6.95668	6.5072
CAT	12.1297	10.7484	10.9282	12.3926	12.8221	11.2592	11.7174	12.8178	11.691	11.8763	11.7499	9.25659	11.8149	12.9537	12.0763	9.61071	12.0792	11.1032	12.4866	12.3078	12.3894	10.4662	10.6714	12.5735	10.5297	11.8408	10.4107	11.863	10.2852	11.9413
C11orf49	7.69727	7.38212	8.80047	8.02927	7.46934	6.68788	7.23031	6.03151	8.91698	6.97322	7.7621	8.18646	6.89553	6.86097	7.04235	7.4455	6.8377	7.27236	7.66921	7.36586	7.32244	7.80335	8.52267	7.41943	6.33435	7.16555	7.15385	7.44771	7.72268	7.68321
APLNR	7.52963	5.67072	6.74574	9.01637	9.05427	6.26106	9.14345	5.79238	8.3751	7.50531	6.4298	6.40623	9.80746	9.93663	7.358	6.53009	8.40356	5.97827	7.30541	6.24399	9.98438	11.1507	5.86919	6.39651	5.09995	8.76291	5.40849	8.10828	7.27696	6.75004
SERPING1	14.5751	13.7781	13.1029	14.6568	16.9738	14.7656	13.1945	14.4367	13.8072	14.1137	14.7238	11.0943	13.4248	15.1288	13.9822	10.8432	14.3796	15.3022	14.4865	14.9518	16.021	13.5597	13.7246	15.4386	13.5688	14.8103	14.2092	14.553	12.6615	15.6405
RASGRP2	6.87223	7.42878	7.3805	11.3114	7.36719	7.5979	7.8496	7.43226	7.2966	7.24156	5.81897	6.70744	7.6135	7.65453	6.61891	7.29191	6.43529	6.79875	7.04457	5.80534	8.3784	9.45621	7.94454	8.95021	5.93362	8.99284	6.35759	8.51807	7.75381	6.18872
SYVN1	11.6791	10.7384	11.0058	11.7372	11.9981	12.1578	11.6686	11.4372	11.7383	11.0828	11.4451	11.0511	11.7818	11.1479	11.7466	12.1536	11.2503	11.5511	11.6196	11.803	11.7674	10.3211	11.4216	11.2985	10.6932	11.1	11.4867	11.7427	11.5032	11.4791
ACY3	7.73474	4.69478	4.35445	9.54308	8.79032	8.94225	8.401	8.1328	4.66813	7.74703	7.46822	6.21756	8.18681	8.14993	7.28798	9.95658	8.35126	7.31206	9.6618	7.54113	7.50545	5.89645	6.56704	9.21755	7.74319	8.29863	8.0247	7.58913	5.16646	7.32936
FOLR1	6.71698	3.70767	4.23722	3.70767	3.70767	7.13551	3.70767	8.74625	5.69704	4.09405	3.70767	4.8851	4.08677	4.55491	3.70767	5.53573	5.09949	4.1193	4.43426	4.61146	4.79807	5.35533	4.34345	4.14814	4.7688	3.70767	4.5604	4.28287	5.8679	4.31384
SLCO2B1	11.4207	8.94988	8.8205	14.049	13.9508	10.3551	12.3603	13.8562	9.98191	11.8127	9.76603	10.4969	12.7656	13.3825	10.1107	12.2922	12.8269	9.67465	13.1155	12.1966	11.094	10.9003	11.1854	13.6796	9.68563	12.267	10.3146	12.6626	9.6836	8.80434
MMP1	5.55386	7.53915	6.30668	3.70767	4.19506	7.4474	3.70767	4.25515	6.77722	4.89902	4.24776	7.02881	3.70767	4.311	5.54663	4.55195	5.29636	5.59383	3.70767	4.69463	3.70767	5.21802	4.43988	3.70767	5.80567	6.08764	5.49355	4.11574	6.65743	5.29819
MMP12	5.6963	9.63541	10.0884	4.15765	3.70767	6.09949	3.70767	4.09595	5.96458	3.70767	3.70767	7.33251	3.70767	3.70767	4.29635	6.90132	4.12378	9.18387	3.70767	4.28481	6.18374	7.37667	6.51266	6.39651	4.32939	10.1425	6.8714	3.70767	8.98152	4.31384
ACAT1	12.2414	10.7506	9.03656	10.5724	13.2386	11.2572	11.4639	10.4323	10.6954	11.7457	12.1706	9.18997	12.0001	12.5799	11.7128	10.7537	11.7972	11.2081	12.001	11.258	11.9977	10.6493	9.95935	12.0917	10.8549	12.1145	11.0521	11.1259	10.4418	12.2755
FXYD6	6.42278	5.42826	6.12877	6.80394	7.04131	6.09949	7.3949	5.3579	6.57643	6.36653	5.47663	6.42216	7.31599	7.11376	5.34637	5.33308	6.76596	6.25485	6.81524	5.7761	8.10817	8.559	5.91311	6.59664	4.2166	7.10211	4.89725	7.34811	6.37474	5.47683
DHTKD1	11.0909	9.97459	9.11975	11.4729	12.0218	10.4693	11.7255	11.6598	9.76159	11.5537	10.7684	9.15547	11.2022	10.643	10.592	9.02811	11.6369	11.2795	11.4531	11.8187	11.0401	9.02468	9.81672	11.6483	10.141	10.3547	9.67816	10.6535	8.90525	11.2446
ZCCHC24	9.636	10.0507	9.22869	9.16232	10.1924	9.67952	9.67409	8.4681	9.62553	10.3154	10.9216	8.84206	9.27859	9.26382	9.71017	8.53146	9.45806	9.07916	9.30051	9.65788	9.80823	10.5471	8.52941	9.72835	9.14754	9.30897	8.70222	10.1998	8.72902	9.26058
IFIT5	7.86431	7.3008	7.27595	8.05039	7.8557	7.92007	9.30068	7.17908	7.54244	7.39587	7.15553	7.38138	9.13224	7.89913	8.45073	7.23086	8.4675	8.01031	8.24366	8.27388	8.41198	8.17771	7.148	8.02179	8.3092	8.46746	7.65458	8.34653	7.89542	7.20809
CPEB3	7.33967	6.20513	7.05031	8.10525	8.2836	7.35084	7.59593	7.44024	6.51331	8.00777	6.24315	6.61411	7.37274	7.10152	6.58555	6.8556	7.11603	7.55449	8.48116	7.07737	6.93733	7.09022	6.71848	7.96608	7.05825	7.14995	6.71661	7.58913	6.46705	6.70145
CEP55	6.4383	7.8668	7.59599	5.46066	5.25642	4.87223	6.28563	6.56658	7.48686	6.1666	6.75373	7.01851	5.96371	5.38365	6.53397	7.24857	5.61195	6.35526	6.81524	6.4193	4.97572	7.50083	7.61066	5.33291	8.20039	6.99255	7.64894	5.01989	7.58514	6.25863
FAM160B1	8.74852	8.66327	8.48959	8.45577	8.56203	9.16479	9.03466	7.6472	8.29904	8.80463	8.37193	7.50406	8.67135	7.6711	8.71991	8.4425	8.64384	9.02381	8.67701	8.69908	8.3656	9.00163	9.38178	9.08028	8.75872	9.03558	8.99595	9.2672	8.30171	8.71869
FAM24B	3.70767	4.24258	5.34411	4.34151	4.19506	4.43268	3.70767	4.25515	3.70767	4.89902	4.46714	4.76636	4.08677	4.311	4.12537	4.36531	4.12378	4.84611	4.1301	4.11712	4.26252	4.06926	4.84794	4.14814	4.7105	3.70767	3.70767	4.51592	5.20133	5.14343
ECHS1	13.7894	12.1964	11.4859	14.1016	13.5849	12.6343	13.4125	11.6896	11.7467	13.2181	12.9406	11.35	12.0485	12.883	12.2421	11.0708	11.7009	12.7176	13.6719	12.6948	12.0379	10.9773	12.8768	13.9349	12.5341	12.462	11.351	12.63	11.9086	12.3579
SLC6A13	7.13924	4.08699	5.06589	8.1838	8.65126	9.92435	6.86775	8.77791	5.04301	6.1666	6.93062	5.43776	7.18619	7.76671	10.1505	7.46831	5.29636	5.84359	9.0715	5.02409	8.24497	5.66743	5.9556	7.60457	5.31925	5.8682	5.02899	7.89465	5.29989	5.70358
C1S	14.6991	11.7868	9.65078	14.7383	16.7252	15.0584	12.4237	14.2045	11.6018	13.7926	13.4339	9.32648	14.0616	14.8401	13.3809	11.343	14.7919	14.126	15.0159	13.8491	14.6319	13.8171	13.6665	15.5153	13.2055	14.2863	14.1681	12.2959	11.415	15.4906
C1R	13.2589	11.0223	10.3251	12.6533	16.2125	14.3251	11.4044	13.1681	11.5171	13.0743	11.9513	8.03246	12.2885	13.691	12.3597	9.49578	13.977	13.7196	13.8904	12.0669	13.571	13.1819	12.26	14.4158	12.6476	13.7589	13.3474	11.5945	11.6659	14.8457
C1RL	10.6438	8.15651	9.25627	9.83795	13.1182	11.0312	8.5435	10.2991	9.33017	10.7804	8.65688	9.74053	10.729	11.1007	10.2557	9.82215	10.6845	9.69343	11.0313	9.61172	10.6054	9.74968	10.3317	10.8551	9.5703	10.5441	9.58264	10.327	9.5278	10.84
RBP5	10.7187	5.80147	7.47789	10.8962	11.2602	9.44151	9.61082	10.2481	8.35756	8.29926	7.08777	8.04762	9.15309	10.2717	9.52167	8.61184	10.7621	8.04004	11.1556	9.23411	9.04872	8.03035	8.56263	9.59041	10.5575	8.90799	7.91162	9.63313	7.38726	9.43421
HOXC6	3.70767	4.36097	3.70767	4.69835	3.70767	3.70767	3.70767	4.09595	3.70767	3.70767	4.09068	4.36493	5.72361	4.13583	4.12537	8.16502	3.70767	4.6997	3.70767	3.70767	3.70767	4.92693	5.16999	5.05632	4.2166	4.05599	4.20473	3.70767	5.74268	3.70767
RDH5	5.72296	5.42826	4.8103	6.20536	6.39784	7.67159	6.01209	6.83455	5.98855	6.89445	7.08777	5.68125	5.55447	7.18504	6.19839	5.04062	6.65893	5.59383	6.52303	5.94242	6.90194	5.18094	4.95073	7.41943	4.58037	5.88795	4.74483	5.90979	4.67678	4.82215
PAN2	9.31912	8.62391	8.83746	10.103	10.5863	10.618	9.24936	10.1523	10.6716	9.78609	9.90495	9.47001	9.39403	9.71373	10.0429	9.47352	10.7017	9.94144	10.4733	10.291	10.2097	9.12194	9.09918	9.63119	8.52752	9.43559	9.48666	9.88353	8.56949	10.0991
C12orf56	3.70767	6.74419	6.91703	3.70767	3.70767	4.30168	3.70767	3.70767	3.70767	3.70767	4.24776	4.46448	3.70767	4.13583	4.53461	7.57017	3.70767	5.69331	3.70767	3.70767	3.70767	3.70767	7.66076	3.70767	3.70767	4.05599	3.70767	3.70767	5.52821	4.82215
TBC1D30	5.89552	7.08425	8.14798	4.48093	5.77132	5.00152	4.87383	5.06162	8.45147	8.31645	7.09765	6.21756	5.66971	6.65747	4.71387	8.53146	4.78705	6.85393	5.17248	7.30878	6.22328	5.78702	6.92909	4.92216	5.87121	5.78607	8.05056	4.51592	5.36121	4.74297
HMGA2	3.70767	7.93821	8.54572	4.34151	4.19506	3.70767	3.70767	4.78407	10.5175	4.09405	3.70767	10.0494	3.70767	4.13583	3.70767	9.2517	3.70767	4.84611	3.70767	3.70767	3.70767	4.42533	4.22817	4.14814	4.42377	4.3081	4.89725	3.70767	5.55394	3.70767
LINC02453	4.93114	4.624	4.867	6.97731	6.13694	5.11636	6.14526	5.19829	4.58705	5.10271	5.26126	4.55146	5.72361	6.86097	5.10447	5.33308	4.85796	4.77586	6.62738	4.69463	5.81662	4.65002	4.90069	5.70942	4.97116	6.15343	4.48794	4.96247	4.83652	5.34544
SLC41A2	8.95253	8.22832	6.851	8.80515	10.6046	6.50006	9.65809	8.52521	8.00994	9.86407	9.10353	5.93167	8.20025	9.47133	7.23577	6.97792	9.22718	8.13674	9.17655	9.24675	9.77639	8.03491	7.59786	10.5626	8.95071	8.95994	9.50855	6.84729	6.98338	9.33831
C12orf75	9.43329	7.62836	9.4706	7.14494	6.42398	6.02382	5.23316	8.24139	6.24699	6.68252	7.89196	7.52593	6.27536	8.41336	8.60189	7.1856	6.73621	8.61834	6.00184	6.62296	7.13281	8.48774	7.08488	6.95618	9.75174	7.34044	8.67757	5.17548	10.3694	7.93932
DAO	10.1109	5.64288	5.37886	11.792	10.0211	9.35999	10.3294	9.5806	6.89258	9.31887	7.94731	5.17468	8.47907	11.1516	7.74839	7.24857	9.94829	9.27151	11.4202	10.5986	10.0956	6.54861	7.48413	10.25	9.13705	8.2229	7.06298	6.27792	6.94767	9.71506
ACACB	10.2376	9.22652	8.52143	11.4381	10.8851	10.6035	10.2918	12.366	9.37873	12.0438	11.5982	8.08728	9.45873	11.9409	9.89368	9.04078	11.6129	11.2875	11.9526	10.9246	10.3098	8.7089	8.98871	12.4002	11.0829	9.79388	10.0946	10.3917	9.25531	10.8298
CUX2	9.96272	6.3278	7.68642	11.5366	11.1277	11.0358	8.14394	9.56799	7.40352	9.36706	9.88813	6.18026	8.69683	10.3924	10.7802	5.33308	7.36792	10.0934	10.8412	9.8915	10.6018	8.11024	7.20842	11.2153	7.82413	9.29497	6.75958	7.27104	8.25903	9.69278
ALDH2	12.9324	10.8204	11.2803	12.7197	13.7264	13.1215	12.7457	12.2219	10.9877	13.6247	12.5111	10.9066	12.2698	12.7295	12.4506	10.9158	13.2463	13.5558	13.6792	13.7515	13.0435	11.1338	11.2876	14.5862	10.7861	12.1823	11.1039	12.0196	10.6038	11.4997
C12orf49	9.53733	10.1647	8.91405	6.44218	8.07346	7.67955	8.97271	8.10806	10.2186	7.8688	9.94483	8.28351	8.32817	8.47585	9.15645	8.57744	7.69334	7.51259	7.75492	7.72651	7.87492	8.95918	8.9212	7.55813	8.82299	8.36386	9.30024	7.6737	10.0863	8.48392
RNFT2	6.61211	6.27657	7.32516	3.70767	4.19506	4.30168	5.66696	5.68287	6.03523	6.526	5.33751	8.32554	5.16558	5.08054	4.62918	5.81356	5.15207	4.41591	5.27184	5.39976	5.02853	5.85377	6.55364	5.59623	6.20803	7.42044	6.603	4.96247	8.56949	6.18872
SLC46A3	8.95253	6.88572	6.32326	10.2529	10.806	8.98448	6.51331	8.72366	6.94097	8.01832	9.59855	7.43635	7.44253	11.8391	6.99273	6.62913	9.95944	10.1516	10.4502	5.99348	10.0337	8.72025	7.35294	11.4159	11.0719	10.0928	8.97588	6.87375	6.64627	10.9559
SLC25A30	8.50716	7.39001	7.95398	9.56765	9.32547	11.48	8.29904	9.44327	7.88681	9.05545	8.14482	9.7044	10.294	8.96217	10.4672	7.10029	9.54097	10.0892	8.79907	9.28156	8.80528	8.16945	8.18134	9.09007	10.3461	9.63072	10.1253	9.43457	6.4413	8.71869
EDNRB	7.4863	6.53003	6.20276	7.95652	8.90811	7.43803	7.75882	7.58389	7.46237	6.79869	6.79094	6.97654	8.13642	8.16168	7.77049	6.9456	7.7896	11.1344	7.04457	7.86453	9.31791	9.46466	6.48464	8.95379	6.10491	8.09521	6.63806	8.61041	8.68137	5.92534
ANG	9.99385	8.60044	9.97815	12.1152	11.9681	10.7127	11.9337	9.27603	7.61086	10.1564	8.61314	10.7327	11.738	12.2416	11.5897	7.04043	11.1187	9.50637	12.3993	8.78829	11.4361	8.44392	8.2564	9.8036	8.75872	10.815	9.37364	8.90796	7.34005	12.0133
NDRG2	11.6046	11.0386	10.8677	12.4399	12.3054	11.4715	11.3378	11.8593	10.8761	11.0517	11.6709	10.558	11.1707	12.7203	10.1878	9.77894	11.7018	11.1764	11.8952	12.0036	11.7875	10.4398	10.0131	12.0257	10.0832	11.722	9.41562	11.2576	10.4418	10.7941
PCK2	11.8465	10.4572	10.8677	12.7249	13.4602	11.0335	12.0528	12.7059	9.57148	11.6846	12.2333	9.66898	11.0456	13.4809	11.5382	11.472	13.4962	12.5082	13.2378	12.6041	12.3163	9.84337	9.13934	13.6671	11.0129	11.6667	10.4701	12.0868	10.2629	12.3161
CBLN3	6.93848	4.93225	5.73291	7.68631	6.54774	5.82839	6.16623	6.2528	5.18861	6.8593	4.83145	5.03988	5.80042	5.38365	5.20754	6.89002	5.46443	5.18734	5.94775	6.7293	6.40541	6.81889	5.65073	7.0265	5.44523	6.20074	5.49355	5.67831	5.72057	4.89514
EGLN3	8.87937	11.1489	11.1731	5.41372	6.16853	4.80051	6.10233	6.80995	8.34426	9.00602	5.13633	6.3406	5.20685	4.55491	4.29635	8.71037	6.72109	7.56273	4.87468	6.34414	6.98316	7.45382	8.33159	4.84767	10.5793	6.42859	8.09265	4.28287	10.2798	7.71582
MTHFD1	10.2772	9.45851	8.34284	11.285	13.158	11.9978	9.31209	12.4447	9.10984	10.4263	11.8647	9.11295	10.3512	11.7535	11.6627	8.97891	12.0177	10.0431	11.8505	11.1639	10.7607	9.97932	8.62685	12.244	9.94449	10.8609	9.73231	10.4007	8.3087	10.1712
SEL1L	10.1191	11.2319	10.5213	10.3874	10.7339	11.3143	9.99612	10.1107	10.0324	9.80902	10.1434	10.227	10.8867	10.8842	11.0539	9.70923	10.4984	10.5656	10.8341	10.5403	11.0726	10.7543	10.6453	10.3223	11.0525	10.9892	10.5446	10.3996	9.6606	10.0297
CLMN	9.10292	8.6139	8.40865	10.027	9.26672	10.5275	10.3113	10.394	9.35465	9.08081	8.02138	9.06913	10.5762	9.69569	10.3538	7.29191	9.96735	9.63244	9.86051	10.1595	9.90563	8.48774	7.96459	8.66163	9.19484	9.64872	8.44093	10.0982	7.55597	8.69441
EXOC3L4	9.57727	9.92691	9.67926	9.03412	12.0119	9.06237	12.0956	10.7067	10.826	9.01656	10.3774	10.8408	11.7066	11.4959	10.4829	11.5516	11.6017	9.3255	11.3453	6.28494	10.7294	9.11337	9.12162	10.0457	9.17035	11.2993	8.57156	12.2654	10.2984	10.729
FAN1	7.49361	6.71915	7.11719	7.84804	7.79813	7.02682	7.58841	8.47197	7.75211	8.18685	7.1365	6.733	7.83684	7.64617	7.19257	7.31729	8.32191	7.73282	7.12915	7.42968	7.42516	7.06352	6.99937	8.14604	7.17868	7.26294	7.0967	7.94495	7.02679	7.20809
SLC27A2	11.6163	7.96475	8.82901	11.7878	12.0574	7.74925	10.5313	10.123	8.02669	10.0526	9.5951	7.68334	10.7843	11.9984	9.36877	10.533	11.1328	10.1786	12.4151	11.2944	11.8022	8.67432	10.0569	10.9269	10.0115	10.9036	9.58853	10.2593	7.90469	9.8103
RORA	9.38518	7.48135	7.86838	9.29778	8.81466	9.35752	8.7591	8.55111	7.78535	7.41203	8.25849	8.77089	8.36442	8.60187	9.13396	8.4425	9.1177	9.37987	9.49358	10.0642	9.33112	8.66848	8.29646	9.26151	8.95311	8.97099	7.50638	8.55491	6.51715	7.81698
HERC1	9.70816	8.20181	8.77722	10.5614	9.07456	8.84686	9.23264	9.67942	8.95535	9.16855	8.65024	9.10574	9.08237	10.064	9.26134	9.01532	9.81789	9.47197	10.0764	9.38353	9.4469	9.80396	9.26968	9.45312	9.76133	9.64596	9.06301	8.90162	8.4918	9.62809
CHRNA5	3.70767	4.08699	5.41261	3.70767	4.19506	4.542	3.70767	4.56581	4.66813	3.70767	4.09068	4.36493	4.08677	3.70767	3.70767	5.08747	4.71016	3.70767	3.70767	4.28481	4.10121	5.0186	4.07671	4.14814	6.05023	4.39936	5.28469	4.11574	4.55076	4.82215
HAGH	11.4406	9.8956	9.55157	11.9512	12.3802	12.1768	11.3517	12.1092	9.70732	11.7921	10.1575	9.51606	10.5555	11.0661	11.0396	10.4193	12.0962	10.644	12.0351	11.3932	11.9776	8.78919	9.70078	11.1262	11.4813	9.72116	9.48666	10.7519	9.1697	10.5858
SRL	4.24207	4.08699	4.08317	4.69835	4.54411	4.12917	5.31733	4.56581	5.35723	4.89902	4.24776	4.36493	4.69421	5.13711	4.12537	3.70767	4.71016	5.08546	5.00422	4.41222	5.0788	5.47825	4.66884	4.14814	4.82355	4.05599	3.70767	5.26819	4.39925	3.70767
IL27	7.00176	6.31094	5.83179	7.79056	8.31126	7.67955	7.48686	7.6472	4.93345	7.67537	4.36725	6.16122	7.48723	7.68749	6.40556	7.43782	7.69334	7.90438	8.49929	7.63682	7.39173	4.71264	5.86919	7.23058	7.38553	6.26137	5.52063	6.1949	5.47507	8.80812
ALDOA	8.13544	9.41692	7.30076	6.90114	6.47482	6.62248	5.86407	7.63337	7.20093	7.42004	7.44528	5.81251	6.29264	6.35773	6.32642	7.38284	7.56523	5.32463	6.54097	5.74618	5.94264	5.41837	7.27447	5.5561	6.71427	5.76469	5.84867	7.52432	8.24816	7.73981
STX1B	6.4987	5.96483	5.9673	7.56409	8.01574	8.53767	7.75211	8.17627	5.27602	8.70376	5.91536	5.8853	5.52391	8.01387	7.19257	6.89002	7.76066	6.46679	8.02314	5.7761	6.99439	6.36884	7.36055	7.01271	8.56247	5.9074	5.52063	6.44811	6.83475	7.16129
LCAT	8.10243	6.95148	8.23596	9.47195	11.7132	8.94225	9.15364	8.34235	8.89893	7.28612	6.94166	10.4606	9.96901	10.4304	8.59367	10.0219	8.52012	7.14614	11.2137	7.05434	9.29337	9.13683	8.82323	10.5461	8.80454	9.89593	6.34338	9.90745	8.37347	8.35559
TAT	10.9787	5.39426	10.5482	13.5533	15.7407	10.9871	8.98703	13.4303	7.24957	12.4596	9.59337	6.83081	9.78982	12.7879	6.12954	8.94694	15.4711	12.4635	11.9742	12.9988	12.5251	9.31004	7.93948	13.8689	12.0659	10.3318	5.74097	9.31329	5.78578	12.972
HPR	11.9881	10.2501	9.0292	12.8256	14.2824	14.8512	9.0781	10.181	7.64025	11.5676	9.39122	8.10671	12.8029	10.9801	13.0595	9.09283	11.269	12.2794	11.5338	12.503	12.2267	8.7032	10.4605	12.5343	7.78693	11.6348	10.1799	10.8407	6.75409	12.9356
MLYCD	8.59783	7.91116	8.19704	8.17742	9.75311	9.71274	8.31275	8.65027	8.53573	9.14711	8.55385	8.07747	8.60559	8.9722	9.22987	8.41158	9.52391	8.52485	9.55763	8.66179	8.36131	7.8403	7.99416	9.25282	7.87566	8.79063	8.57749	9.04656	7.20341	9.37184
XAF1	6.61211	5.46132	5.73291	6.12545	7.90198	5.82839	6.72273	8.12296	5.78326	7.31221	7.29925	4.93938	6.79163	7.37964	6.08161	5.4719	7.6227	6.56998	6.95461	7.2594	7.68151	7.86099	5.24664	6.45965	5.50357	7.51451	6.9382	7.76761	5.74268	6.56292
NTN1	8.68313	8.18386	5.62573	9.63664	8.72504	8.15477	9.87672	8.67739	7.57326	9.36706	8.46198	5.7873	8.51535	8.37856	4.71387	9.21639	8.27161	8.64948	7.70881	8.56005	7.93977	6.91192	8.12904	7.87824	6.73701	7.95058	7.54945	8.08044	7.57355	8.31898
MYH3	5.32176	4.87826	7.44122	5.74697	5.43497	9.98158	7.32409	6.19596	7.11947	6.46441	6.22484	7.38138	6.32657	5.9452	6.9413	4.88576	5.83457	4.91151	5.31846	6.15819	5.0788	5.71662	5.99677	4.46483	5.41497	5.8682	5.88937	7.22066	5.36121	6.0895
TMEM220	8.08805	7.10361	7.64836	8.45049	8.7505	9.07144	9.27758	8.0829	7.88068	8.06998	8.08196	7.05927	7.71082	8.3116	9.3173	7.28334	7.95829	8.23249	8.59932	8.71008	9.06199	7.11642	7.79573	9.16297	8.13853	8.04162	8.43767	9.66341	6.72261	9.01169
SHMT1	11.7343	9.01976	10.8511	12.2092	12.7024	12.3544	11.1929	12.8723	10.4489	11.2082	12.3936	10.0569	10.6201	13.3473	11.8805	8.71354	12.2982	10.4956	11.7482	11.7034	12.4697	9.34159	8.44641	11.1207	10.8251	9.584	11.3479	11.684	10.8292	12.0595
VTN	15.6317	14.6678	14.8246	16.8768	16.8643	13.4841	16.0644	14.1864	15.6815	16.1014	15.1657	13.8024	16.2488	15.9021	15.1904	13.1453	16.2819	15.6585	15.9172	15.6817	16.5811	14.374	14.3364	16.6037	15.4571	16.0606	13.7855	16.253	14.1488	16.0556
FAM20A	10.696	11.9142	9.43393	11.1278	12.688	11.9134	10.4664	11.1474	11.36	11.3124	11.1911	10.2014	11.679	11.3977	10.2905	7.79099	11.9041	10.9801	9.93724	9.64074	10.9889	9.40268	8.64866	11.1223	10.8536	10.6211	11.3501	10.6288	8.95283	11.4797
ABCA10	5.94089	7.14156	7.32516	6.54686	5.43497	6.58859	6.54523	6.73344	7.31499	6.27927	8.60285	6.49917	6.40788	6.43897	4.71387	5.73641	7.32891	7.52107	6.57619	6.09007	7.27735	7.15905	6.27077	5.33291	7.76522	8.03319	5.34822	6.0834	5.82749	7.46052
NPTX1	3.70767	5.24748	3.70767	3.70767	4.39375	4.30168	4.26895	3.70767	3.70767	4.09405	3.70767	3.70767	3.70767	3.70767	3.70767	4.08954	4.12378	3.70767	3.70767	3.70767	3.70767	6.14457	5.04397	3.70767	4.648	4.19909	4.5604	3.70767	6.31907	3.70767
TTR	14.6047	10.8132	12.3287	15.9343	14.2347	10.6486	15.5688	13.4161	13.0399	15.7519	14.1194	11.3906	14.11	14.9799	11.1833	14.3427	14.0082	13.8863	15.8992	15.856	15.4547	10.6448	13.6938	16.1293	13.3845	12.7465	13.3373	15.2073	10.9663	14.2005
RNF125	6.4987	6.36091	5.23319	7.69529	7.70717	6.17111	6.80368	7.06986	6.18688	6.14687	6.50693	5.95425	8.24417	8.13808	5.84153	6.08338	6.99626	7.40672	7.91909	9.8138	7.24959	7.8455	5.67693	8.75894	5.17793	7.49619	6.79097	8.26484	5.33096	6.6339
FHOD3	6.04795	6.3278	4.97131	4.34151	3.70767	4.12917	4.1058	8.21847	6.46401	4.47371	4.09068	5.53478	5.98547	5.38365	7.07846	5.83829	5.15207	8.81999	4.1301	4.28481	5.8685	6.85059	4.66884	4.46483	8.85919	5.88795	7.00197	4.40987	4.88415	6.5072
TNFRSF11A	6.35889	7.90569	6.6963	5.14584	6.1994	4.93897	5.04301	6.00945	7.94088	5.61609	5.63074	4.70064	5.82503	6.7707	5.20754	6.02091	6.43529	7.34112	6.05381	6.40089	7.11238	6.79736	8.32386	6.66926	6.7923	6.29069	7.59713	5.47191	6.8734	7.20809
FKBP1A	10.7054	10.1874	11.1642	10.7926	10.6018	10.7742	10.7642	9.9239	10.972	9.93943	10.5006	11.7512	10.4759	10.9709	10.9746	11.3723	10.1986	10.4198	10.3762	10.291	10.9053	11.7797	11.5055	10.6177	10.2608	10.9315	11.394	10.5581	11.0017	10.8159
SMOX	8.19926	9.50797	10.27	6.71746	6.34402	8.46147	6.98775	6.70698	8.85277	6.89445	7.18361	8.08239	7.72331	6.57057	8.20285	8.97098	6.07411	6.14643	5.48839	6.7293	7.61077	8.39518	8.90317	6.39651	5.97364	7.45882	7.36189	6.91254	9.28394	6.30331
GNG7	6.22139	8.39748	5.50852	7.54432	9.16061	8.10255	7.09835	7.74043	8.32183	7.25058	8.86052	6.04092	6.18548	7.49602	7.74839	7.30042	8.54995	5.59383	8.45353	6.88163	7.10205	7.65711	5.35275	8.13976	7.12832	7.44614	6.54251	8.34185	5.65184	6.84245
ANKRD24	6.52793	6.58674	6.46406	8.22772	9.03782	9.36245	7.56561	7.13047	7.07691	7.48255	5.57138	6.733	8.0745	6.99963	7.79945	7.94493	8.302	6.48453	9.61896	7.23916	8.27723	6.62432	5.75244	7.14488	7.22732	6.96601	6.47927	9.62161	6.4413	6.44914
C3	15.9449	16.2686	15.6311	18.1069	18.8681	16.3312	17.0712	16.4778	17.214	16.1155	17.5058	14.5087	16.2477	17.5794	16.6462	12.6177	17.9221	17.3325	16.581	16.7543	17.0287	15.1908	14.8477	17.7408	16.0459	17.1302	16.1202	17.3683	14.3044	17.916
AP1M2	4.36034	6.96215	4.68514	3.70767	3.70767	5.11636	9.41305	9.4073	4.1058	6.62762	3.70767	4.62947	4.54595	5.2913	3.70767	10.5719	6.16814	3.70767	3.70767	5.47728	4.10121	6.53558	8.09308	3.70767	3.70767	3.70767	4.06001	4.11574	6.6904	6.115
CCDC159	9.00697	8.26293	8.71128	9.36663	8.73528	8.7447	9.11245	9.31323	8.60794	10.2442	8.13056	7.56869	8.06473	9.12088	8.37596	7.60486	9.18709	8.8234	9.60857	9.47446	9.33112	7.97924	8.67624	9.17528	8.66832	8.26306	7.59713	8.19389	8.14254	9.55588
ZNF441	5.35781	6.36091	6.0902	5.78305	6.22958	6.55385	6.03523	6.13662	6.43014	5.23342	5.84375	6.43791	5.82503	6.24889	7.10203	5.40451	6.09824	5.69331	6.87265	5.65198	5.89368	6.75326	5.48081	6.8669	6.10491	6.37508	6.23954	6.1949	5.23514	6.23572
NFIX	10.3916	8.58001	7.61586	10.3239	10.5316	11.8134	9.75659	10.8807	10.7144	9.53235	11.0463	6.98715	9.30574	10.893	11.4798	8.04413	10.5863	8.85714	10.6417	8.97921	9.80034	10.413	8.28854	10.6434	10.1813	9.78264	8.31866	9.9169	9.84235	10.3013
CYP4F2	10.4986	4.36097	3.70767	10.0603	11.7919	11.3619	10.2604	11.5167	9.54465	8.93549	6.8741	6.64142	6.12855	11.754	9.07023	7.32565	11.6334	8.8671	11.7258	10.8479	10.938	8.51732	8.13789	12.5109	10.4841	10.2425	6.92885	5.88302	8.68675	10.567
MAST3	9.50887	9.72022	8.48601	10.4389	9.69402	10.1307	10.0799	10.0302	11.068	9.91427	11.0658	8.73082	11.3599	10.0718	9.81636	9.06083	9.78784	9.15704	10.8394	10.1037	9.21238	8.7343	8.2068	9.88452	9.6042	9.70802	8.95097	10.6412	8.70539	9.58476
TM6SF2	7.33152	5.32318	6.35582	10.3887	8.39764	9.30723	7.3949	6.74649	5.83769	7.22333	5.44334	6.10242	7.02312	7.84907	4.53461	7.16708	7.05741	6.65047	8.91834	8.30327	5.677	5.53532	5.54008	8.87295	5.55926	5.92657	5.34822	7.2	5.55394	5.8033
ZNF181	6.91674	6.87446	6.78171	7.23429	7.62117	7.96629	7.53463	7.4639	7.93497	7.63471	7.31623	7.28191	7.69822	7.73554	7.36772	7.29191	7.31899	7.92365	7.7166	7.72651	7.90476	7.36218	7.90358	8.67036	7.48202	7.83408	8.23849	8.01135	6.36104	7.49857
CYP2A6	13.5508	5.07884	3.70767	15.0256	13.8334	7.60628	10.599	11.9041	5.04301	13.5557	6.55122	6.39012	10.4509	14.3233	4.12537	9.91865	14.6956	9.77153	13.2555	14.3342	16.1901	9.28926	9.71266	14.8553	11.7287	11.0679	4.9431	9.4455	6.90171	10.5401
MBOAT7	10.6746	10.5916	10.3281	10.1296	10.3236	10.0896	9.86592	9.90109	10.5087	10.4643	11.4316	10.159	10.2602	9.95022	10.3981	10.0091	9.58892	10.2167	9.18496	10.2564	9.48089	9.72175	10.403	10.0237	9.72257	9.73029	9.58412	10.3092	9.75178	10.2551
LILRB5	7.72236	7.12271	7.30894	7.66817	9.12213	7.47513	7.01057	6.85874	6.18688	8.12473	7.05771	7.47436	8.3881	9.04371	8.24024	5.99942	7.79674	6.99539	8.21101	7.99042	7.98515	8.05748	6.18548	7.27732	7.57864	8.52261	7.34799	7.12521	7.39387	7.80945
A1BG-AS1	6.34244	6.94073	6.14766	7.13171	7.13786	4.72274	7.8433	5.32002	7.36876	6.59934	5.17954	5.53478	8.392	6.80144	6.40556	6.54468	6.39744	7.04351	7.83578	7.10004	7.13281	5.85377	6.01689	6.13634	5.97364	7.40742	5.84867	6.51748	4.47908	7.51722
UPB1	12.1017	11.0755	6.59182	12.5773	11.6293	11.1278	12.1379	12.2436	9.38307	11.9292	10.8575	7.98074	11.9169	12.488	11.0591	11.0978	11.8443	11.9777	12.1232	12.7904	11.9642	8.05299	8.28057	12.6885	9.9141	10.7928	10.8004	11.1212	6.795	11.5382
SLC35E4	6.48384	8.36997	5.62573	5.14584	5.68406	5.73475	5.09376	7.15011	5.63614	6.64155	6.16839	5.6247	5.07809	6.47787	5.54663	5.53573	5.80503	6.23385	5.22326	6.28494	5.8685	7.0545	6.1498	5.77963	5.87121	5.50218	5.46586	5.17548	6.97454	6.52602
DEPDC5	9.13586	8.41297	7.55542	8.40752	9.06242	9.50313	9.49744	8.75582	8.12851	9.8757	8.47708	8.08239	8.59207	8.05858	7.85567	8.07408	9.43315	8.79931	8.75072	8.91095	8.10817	7.7709	6.85512	9.16297	7.42768	7.65322	7.854	7.84253	8.04957	8.47445
APOL6	10.4348	9.15472	9.53781	10.7034	11.4776	9.59192	9.96176	10.2827	8.60794	9.3316	10.7343	7.82514	10.565	11.185	9.22987	9.62255	10.3466	10.8539	10.7888	11.2027	10.9214	10.5864	8.56918	11.5472	9.77221	10.6795	10.7129	8.55894	8.20385	10.9862
BAIAP2L2	9.20845	7.14156	6.75783	8.52273	8.41049	8.17738	11.3894	10.6203	8.63001	9.11065	8.74057	10.4923	6.6532	9.99516	6.48039	8.12743	7.59014	9.94615	7.26335	8.29354	9.39543	8.95199	6.59345	8.7913	7.1869	8.18919	5.57306	7.26111	8.28408	7.51722
JAM2	6.00616	5.32318	5.27137	6.44218	6.42398	5.56152	6.28563	5.71114	6.76379	6.02202	5.4091	5.7086	6.4995	6.62336	5.34637	4.7012	6.86539	5.87166	6.48642	5.51426	7.57404	8.04849	5.24664	6.45965	4.92438	6.90208	5.02899	6.41207	5.52821	5.47683
TIAM1	5.32176	5.20766	5.41261	4.59712	7.57615	6.90908	8.33533	7.45606	5.18861	7.61394	7.78661	6.23583	7.11178	6.08019	5.04901	5.43867	8.32191	4.84611	5.17248	6.85513	6.22328	7.27202	6.0367	7.21865	7.83978	6.79536	5.64778	5.7402	5.76441	6.73403
TCP10L	4.82004	4.08699	3.70767	6.58662	7.48161	4.30168	6.28563	6.55173	4.81028	4.84092	5.37385	4.24585	4.8776	6.75507	5.50914	4.99157	6.0245	6.71168	6.10384	4.90546	5.0788	4.42533	4.07671	6.8669	5.28553	6.70158	4.5604	7.06927	4.19901	6.71783
RCAN1	9.13586	8.25865	8.85422	9.82985	12.0364	9.35999	8.65533	9.51639	8.07045	8.76137	9.23803	7.55458	9.21169	10.2264	9.02816	8.87232	9.50229	9.21541	9.50482	8.84262	8.55411	9.34891	8.5757	11.0722	9.88431	9.48729	9.31096	8.20939	8.56657	9.94318
CBS	9.01711	8.48066	10.1553	10.8874	11.4351	9.73953	10.183	11.3862	6.20721	10.0868	9.79189	7.51138	7.71708	10.7055	4.53461	9.65917	10.8112	10.4522	8.14341	10.6182	8.90587	7.41927	8.62685	10.7345	9.42094	8.07893	8.47312	8.4458	10.1381	10.8159
LRRC3	4.24207	7.68701	5.41261	10.3108	11.2442	8.76721	9.8187	11.5255	7.46237	10.136	8.98186	6.70744	8.12237	10.0733	7.14802	9.59533	8.72077	4.28785	9.25327	10.8855	5.41524	7.9015	6.95964	10.3872	7.60944	9.79014	8.31866	9.13297	6.00027	9.10669

## Sheet: Supplementary Table 9
Supplementary Table 9: Clinical survival information of the Tongji cohort
Sample.ID	Hypoxia_DEG_Score	OS	OS.time	Gender	Grouping
sample49	7.19542	1	2.50411	Male	High
sample67	46.8318	1	0.706849	Male	High
sample68	47.3583	0	5.08767	Male	High
sample69	-26.489	0	4.98082	Male	Low
sample70	-45.1165	0	4.97534	Male	Low
sample72	-16.883	1	3.21096	Male	High
sample73	-19.0321	0	4.96438	Male	Low
sample74	-2.147	0	0.106849	Male	High
sample76	16.126	0	4.96438	Male	High
sample78	-9.2203	0	0.112329	Male	High
sample79	10.94	1	0.0547945	Male	High
sample81	40.1675	1	0.180822	Male	High
sample82	-22.9123	0	4.91781	Female	Low
sample83	-30.5855	0	4.91781	Female	Low
sample90	-2.56739	0	3.82192	Male	High
sample91	45.1466	0	3.83014	Male	High
sample93	-24.4473	0	0.115068	Male	Low
sample96	-5.74951	1	2.58904	Male	High
sample98	-36.3922	0	4.21918	Male	Low
sample100	-8.32649	0	4.03288	Male	High
sample102	-31.1784	0	3.83288	Male	Low
sample104	3.56557	1	0.29863	Male	High
sample106	41.4268	1	0.663014	Female	High
sample109	-35.1101	0	4.75342	Male	Low
sample110	16.2055	1	1.63562	Male	High
sample114	-17.6522	0	3.85479	Male	High
sample115	21.14	0	0.112329	Male	High
sample119	-22.3019	1	3.02466	Male	Low
sample123	56.2828	0	1.89863	Male	High
sample128	3.72479	1	1.57808	Male	High

## Sheet: Supplementary Table 10
Supplementary Table 10: Differentially copy number variation locus between high and low Hypoxia_DEGs_Score groups in TCGA-LIHC cohort
Locus	Del/Amp	High group (n=126)	Low group (n=230)	Rate of high group	Rate of low group	Fisher.test p.value	FDR
14q23.3	Del	75	58	60	25	3.30228e-10	2.08043e-08
14q32.33	Del	74	60	59	26	1.82574e-09	5.75109e-08
16p13.3	Del	62	50	49	22	2.0152e-07	4.23192e-06
19p13.3	Del	52	38	41	17	5.0123e-07	7.89437e-06
4q21.3	Del	81	89	64	39	4.7905e-06	5.68308e-05
2q33.1	Amp	41	28	33	12	5.84119e-06	5.68308e-05
3p13	Del	42	29	33	13	6.31453e-06	5.68308e-05
4q35.1	Del	80	92	63	40	2.43585e-05	0.000191823
19q13.11	Amp	51	47	40	20	6.95945e-05	0.000487162
11q14.1	Del	41	34	33	15	0.00012868	0.000810681
17q25.3	Amp	69	79	55	34	0.000210001	0.00120273
13q14.2	Del	81	100	64	43	0.000240001	0.00126
15q26.3	Del	41	36	33	16	0.000410251	0.00198814
8q24.21	Amp	96	132	76	57	0.000501167	0.00225525
10q26.13	Del	52	54	41	23	0.000652111	0.00273886
20q13.13	Amp	60	67	48	29	0.000754303	0.00297007
17q23.1	Amp	62	71	49	31	0.000859844	0.00318648
20q13.33	Amp	63	73	50	32	0.000913583	0.00319754
9q34.2	Amp	29	23	23	10	0.00149783	0.00487135
13q32.3	Amp	35	31	28	13	0.00154646	0.00487135
2p24.1	Amp	35	32	28	14	0.00178467	0.00520144
17p11.2	Amp	25	18	20	8	0.00187404	0.00520144
11q24.2	Del	47	50	37	22	0.00189894	0.00520144
19q12	Amp	44	45	35	20	0.00202345	0.00531155
9p21.3	Del	66	82	52	36	0.0024423	0.00615459
16q23.1	Del	72	92	57	40	0.00261697	0.00634111
19p13.12	Amp	36	35	29	15	0.00346486	0.00808467
13q34	Amp	36	36	29	16	0.00552381	0.0120819
5p15.33	Amp	71	94	56	41	0.00556149	0.0120819
Xq26.2	Del	32	32	25	14	0.00916356	0.0186699
10q23.31	Del	46	53	37	23	0.00918677	0.0186699
8q11.1	Amp	65	85	52	37	0.00972216	0.0190361
10q22.3	Del	41	46	33	20	0.00997127	0.0190361
17p11.2	Del	81	115	64	50	0.0104928	0.0194425
1p36.11	Del	64	85	51	37	0.013452	0.0242136
4p14	Amp	26	26	21	11	0.0192438	0.0336766
18q21.2	Del	43	52	34	23	0.0238871	0.0401663
3q26.31	Amp	37	43	29	19	0.0242273	0.0401663
6q12	Amp	40	48	32	21	0.0287335	0.0464156
12p12.1	Del	36	42	29	18	0.0316858	0.0499051

[truncated: 3 more sheets: Supplementary Table 11, Supplementary Table 12, Supplementary Table 13]
